# Supplementary material for: Central Role of Ubiquitination in Wheat Response to CWMV Infection
Source: Viruses. 2022 Aug 16;14(8):1789. doi: 10.3390/v14081789 (PMC9412516; doi:10.3390/v14081789)
Supplement: Supplementary file 1 [file viruses-14-01789-s001.zip]

Archive with 3 entries (3 files):
- Supplementary Figure S1. IP products of Ta14-3-3 and TaHSP90 were detected by Western blot.pdf
- Table S1. Identification of ubiqutination motifs  and ubiquitination sites.xlsx
- Table S2. all primers used in this study.xls
