# Supplementary material for: Central Role of Ubiquitination in Wheat Response to CWMV Infection
Source: Viruses. 2022 Aug 16;14(8):1789. doi: 10.3390/v14081789 (PMC9412516; doi:10.3390/v14081789)
Supplement: Supplementary file 1 [file viruses-14-01789-s001.zip › Table S1. Identification of ubiqutination motifs and ubiquitination sites.xlsx]

## Sheet: motif-x
	Motif Logo				Motif	Motif Score	Foreground		Background		Fold Increase
							Matches	Size	Matches	Size
					xxxxxxExxx_K_xxxxxxxxxx	16.00	562	4755	98164	1317050	1.6
					xxxxxxxxxE_K_xxxxxxxxxx	16.00	460	4193	87366	1218886	1.5
					xxxxxxxxxx_K_xxExxxxxxx	14.84	397	3733	80150	1131520	1.5
					xxxxxxxxxx_K_Axxxxxxxxx	13.23	377	3336	80478	1051370	1.5
					xxxxxxxxxx_K_Exxxxxxxxx	11.96	342	2959	76231	970892	1.5
					xxxxxxxxxx_K_Dxxxxxxxxx	8.33	252	2617	59453	894661	1.4
					xxxxxxxxxx_K_Txxxxxxxxx	7.06	202	2365	48812	835208	1.5
					xxxxxxxxxx_K_xxxxxxxxxK	7.85	195	2163	46953	786396	1.5
					xxxxxxxxxx_K_xxxxxxxKxx	6.83	179	1968	45273	739443	1.5
					xxxxxxxxxx_K_xxxxxxxxRx	6.78	157	1789	39879	694170	1.5

## Sheet: motif_model
	Amino	-10	-9	-8	-7	-6	-5	-4	-3	-2	-1	K	1	2	3	4	5	6	7	8	9	10
	A	0.58	0.15	2.97	1.48	5	5	5	5	5	5	0	5	4.33	5	5	3.61	2.67	1.4	3.37	3.7	1.66
	C	-5	-5	-4.15	-5	-5	-4.35	-5	-5	-5	-5	0	-5	-5	-5	-3.51	-4.35	-4.31	-3.31	-5	-5	-5
	D	-0.05	1.28	0.18	2.41	-0.18	0.83	0.25	4.04	1.19	3.21	0	5	0.67	5	2.67	2.8	0.97	-0.8	-1.28	-0.07	0.64
	E	3.49	0.78	2.81	4.28	1.56	1.5	5	5	1.08	5	0	5	5	5	5	3.72	2.07	3.68	2.54	0.24	2.48
	F	0.62	-0.16	-2.4	0	-0.4	-0.21	-0.36	0.14	0.99	-0.7	0	0.11	-0.31	-0.13	0	-1.88	-0.06	0.12	-1.66	-0.01	-1.15
	G	-0.25	-1.16	0.34	-2.3	-2.71	0	-1.48	-1.64	1.06	1.84	0	-0.12	5	1.19	-0.94	1.78	-0.09	0.45	0.69	0.16	0.3
	H	-0.4	0.25	-2.34	-0.67	-1.74	-1.48	-5	-1.42	-5	-3.62	0	-2.56	-2	-3.86	-1.49	-0.64	-0.51	-3.88	-0.41	-1.83	-0.15
	I	0.41	-0.09	-0.2	-0.36	0.91	-0.28	-0.04	0.48	0.81	-0.09	0	-1.64	0.75	-1.06	-0.46	-0.36	0.6	-1.42	0.61	0.04	0.06
	K	4.13	4.46	4.56	5	3.67	0.8	0.25	-1.08	-2.44	-3.23	0	-5	-5	-5	-1.98	0.97	2.68	4.64	5	5	5
	L	-0.96	-1.11	-4.15	-3.54	0.22	-1.08	-0.2	-0.14	0.43	-2.95	0	0.07	1.28	-2.99	-1.28	-1.37	-1.64	-3.29	-0.67	-1.09	-1.09
	M	-0.11	-0.78	0.55	-0.8	-0.09	-0.34	-2.4	-1.22	-1.54	-2.53	0	-3.1	-1.86	-4.54	-0.25	-1.14	-0.31	-2.2	-0.96	-2.19	-0.45
	N	-0.49	-1.39	-2.11	-1.15	-0.98	-2.41	-4.75	-0.17	-0.07	-0.09	0	-0.75	-0.35	-0.51	-1.94	-0.23	-1.62	-5	-1.04	-5	-0.93
	P	-0.27	-3.34	-1.57	-4.94	-1.97	-2.48	-2.29	-5	-3.83	-1	0	-0.49	-1.04	0.27	-0.35	0.22	0.76	0.4	-0.71	-1.16	-0.02
	Q	-0.55	-0.62	-0.03	-0.1	-2.44	-0.4	-0.28	-0.03	-0.07	1.62	0	2.63	0.31	1.47	0.91	-1.63	-0.06	-0.58	-1.36	-0.71	-0.71
	R	0.29	4.67	1.57	5	0.54	0.25	-1.72	-1.98	-5	-5	0	-5	-1.59	-0.91	-0.61	0.29	1.43	5	1.98	5	1.11
	S	-4.82	-5	-5	-5	-5	-4.73	-2.56	-4.09	-3.57	0.3	0	-0.07	-1.05	-1.55	-2.67	-5	-5	-3.71	-5	-5	-4.73
	T	-0.36	0.47	-0.57	0.08	-0.23	0.09	1.15	0.47	2.83	4.44	0	5	0.23	-0.02	0.77	-0.01	-0.09	1.02	-0.01	0.48	-0.53
	V	-0.11	0.97	1.7	0.33	2.23	2.02	1.66	0.38	5	-1.19	0	1.49	0.98	0.32	0.18	0.66	0.73	1.4	0.11	1.72	-0.32
	W	-1.08	-2.63	-0.73	-0.99	-0.19	-0.74	-1.03	-1.39	-1.81	-5	0	-0.78	-0.78	-2.29	-1.83	-2.38	-0.7	-1.45	0.13	-1.45	-1.11
	Y	-0.54	0.4	-0.07	1.3	0.65	2.1	-0.81	1.79	-0.46	-0.95	0	5	1.58	-0.45	0.26	0	-0.21	0.76	0.33	0.54	-0.7

## Sheet: motif annotation
Protein accession	Position	Amino acid	Motif logo
A0A3B6MQW9	75	K	xxxxxxxxxE_K_xxxxxxxxxx
A0A341WSR4	205	K	xxxxxxxxxE_K_xxxxxxxxxx
A0A3B6MZL9	425	K	xxxxxxxxxE_K_xxxxxxxxxx
A0A3B6C7U0	428	K	xxxxxxxxxx_K_Txxxxxxxxx
A0A3B6GSR1	146	K	xxxxxxxxxx_K_xxxxxxxKxx
A0A3B6LMN6	335	K	xxxxxxxxxx_K_Dxxxxxxxxx
A0A3B6MS79	204	K	xxxxxxxxxx_K_xxxxxxxKxx
A0A3B6IRX8	165	K	xxxxxxxxxx_K_xxExxxxxxx
A0A3B6QF91	524	K	xxxxxxxxxx_K_xxxxxxxKxx
A0A3B6G1X9	493	K	xxxxxxxxxx_K_Dxxxxxxxxx
A0A3B5ZZ34	91	K	xxxxxxxxxx_K_Axxxxxxxxx
W5FPA7	156	K	xxxxxxxxxE_K_xxxxxxxxxx
A0A1D5UMU8	857	K	xxxxxxxxxx_K_Txxxxxxxxx
A0A3B6EL93	103	K	xxxxxxxxxx_K_xxxxxxxxRx
A0A3B6MI27	392	K	xxxxxxxxxx_K_Txxxxxxxxx
A0A3B6TGW8	139	K	xxxxxxxxxx_K_xxExxxxxxx
A0A3B5XVD9	210	K	xxxxxxxxxx_K_xxxxxxxxxK
A0A3B6RIN0	106	K	xxxxxxxxxx_K_xxxxxxxxxK
A0A3B6DEB2	372	K	xxxxxxxxxx_K_xxExxxxxxx
A0A3B6EBJ1	277	K	xxxxxxExxx_K_xxxxxxxxxx
A0A3B6DK65	274	K	xxxxxxExxx_K_xxxxxxxxxx
A0A3B6IRX8	132	K	xxxxxxxxxx_K_xxxxxxxxxK
A0A3B6I0D3	35	K	xxxxxxxxxx_K_xxExxxxxxx
A0A3B6MMP3	62	K	xxxxxxxxxx_K_Axxxxxxxxx
A0A3B5ZZW2	156	K	xxxxxxxxxx_K_Exxxxxxxxx
A0A3B6IRH3	689	K	xxxxxxxxxx_K_xxExxxxxxx
A0A3B6A2C6	200	K	xxxxxxxxxE_K_xxxxxxxxxx
A0A3B6QFT8	289	K	xxxxxxxxxx_K_xxxxxxxKxx
A0A3B6KD21	109	K	xxxxxxxxxx_K_Exxxxxxxxx
A0A3B5Y2A7	61	K	xxxxxxxxxE_K_xxxxxxxxxx
A0A3B6NJA0	373	K	xxxxxxExxx_K_xxxxxxxxxx
A0A3B6MV17	27	K	xxxxxxExxx_K_xxxxxxxxxx
A0A3B6IYI4	526	K	xxxxxxxxxx_K_xxxxxxxxxK
A0A3B6U8Z3	196	K	xxxxxxxxxx_K_Exxxxxxxxx
E1U291	270	K	xxxxxxxxxx_K_xxxxxxxxRx
A0A3B6ASP4	267	K	xxxxxxExxx_K_xxxxxxxxxx
A0A3B6NRY7	43	K	xxxxxxxxxx_K_xxExxxxxxx
A0A1D5UZW7	427	K	xxxxxxxxxx_K_xxExxxxxxx
A0A3B6IQJ8	604	K	xxxxxxxxxx_K_xxxxxxxxxK
A0A3B5ZUF9	310	K	xxxxxxxxxx_K_Exxxxxxxxx
A9LIN4	354	K	xxxxxxxxxx_K_xxxxxxxKxx
A0A3B6QJV8	414	K	xxxxxxxxxx_K_Txxxxxxxxx
A0A3B6KDN5	61	K	xxxxxxxxxx_K_Exxxxxxxxx
A0A1D5ZPS0	9	K	xxxxxxxxxx_K_Axxxxxxxxx
A0A3B5YUE8	77	K	xxxxxxxxxx_K_xxExxxxxxx
A0A3B6KQL0	184	K	xxxxxxExxx_K_xxxxxxxxxx
A0A3B6IKB3	139	K	xxxxxxxxxx_K_Exxxxxxxxx
A0A3B5ZY96	128	K	xxxxxxxxxx_K_xxxxxxxxxK
A0A3B6IRX8	96	K	xxxxxxxxxx_K_Axxxxxxxxx
A0A3B6RMS3	321	K	xxxxxxxxxx_K_xxxxxxxKxx
A3RCV9	50	K	xxxxxxxxxx_K_Axxxxxxxxx
P12783	74	K	xxxxxxxxxx_K_xxxxxxxxRx
A0A3B6KTE9	39	K	xxxxxxxxxx_K_xxxxxxxKxx
A0A3B6GX20	122	K	xxxxxxxxxE_K_xxxxxxxxxx
A0A3B6JNP8	718	K	xxxxxxExxx_K_xxxxxxxxxx
A0A3B6IS62	8	K	xxxxxxxxxE_K_xxxxxxxxxx
A0A3B6PKR8	213	K	xxxxxxxxxx_K_xxExxxxxxx
A0A3B6C2T4	432	K	xxxxxxxxxx_K_xxExxxxxxx
W5I4R7	104	K	xxxxxxxxxx_K_Axxxxxxxxx
W5AVS5	107	K	xxxxxxxxxx_K_xxExxxxxxx
U5HTF2	113	K	xxxxxxxxxx_K_xxExxxxxxx
A0A3B6TE84	234	K	xxxxxxxxxx_K_Axxxxxxxxx
A0A3B6PNI2	183	K	xxxxxxExxx_K_xxxxxxxxxx
A0A3B6KMZ1	79	K	xxxxxxxxxx_K_Exxxxxxxxx
A0A3B6TER4	188	K	xxxxxxxxxx_K_Txxxxxxxxx
A0A3B6GR18	224	K	xxxxxxxxxx_K_Axxxxxxxxx
A0A3B6QMC0	562	K	xxxxxxExxx_K_xxxxxxxxxx
A6Q0N9	404	K	xxxxxxxxxx_K_Exxxxxxxxx
A0A077RR28	636	K	xxxxxxxxxx_K_xxxxxxxKxx
A0A3B6KRQ3	215	K	xxxxxxxxxx_K_Txxxxxxxxx
W5ELX6	238	K	xxxxxxxxxx_K_Axxxxxxxxx
A0A3B6GR75	298	K	xxxxxxExxx_K_xxxxxxxxxx
A0A3B6JFH5	193	K	xxxxxxxxxx_K_xxExxxxxxx
W5AVS5	70	K	xxxxxxExxx_K_xxxxxxxxxx
A0A3B6JNP9	529	K	xxxxxxxxxx_K_xxxxxxxxxK
A0A3B6IUJ0	263	K	xxxxxxxxxx_K_xxExxxxxxx
A0A341YEW4	190	K	xxxxxxExxx_K_xxxxxxxxxx
A0A1D6S634	5	K	xxxxxxxxxx_K_xxExxxxxxx
A0A3B5Z534	60	K	xxxxxxxxxE_K_xxxxxxxxxx
A0A3B6DA58	31	K	xxxxxxxxxx_K_Txxxxxxxxx
A0A3B6RDP1	63	K	xxxxxxxxxx_K_Exxxxxxxxx
L0GED8	89	K	xxxxxxxxxx_K_Exxxxxxxxx
A0A3B6QAB5	93	K	xxxxxxxxxx_K_Dxxxxxxxxx
A0A3B6IK29	532	K	xxxxxxxxxx_K_xxxxxxxxxK
A0A3B6KRQ3	44	K	xxxxxxxxxE_K_xxxxxxxxxx
A0A3B6UB31	288	K	xxxxxxExxx_K_xxxxxxxxxx
A0A3B6IWS2	273	K	xxxxxxxxxx_K_Exxxxxxxxx
A0A3B6H3K6	273	K	xxxxxxxxxE_K_xxxxxxxxxx
A0A3B6MVK3	138	K	xxxxxxxxxE_K_xxxxxxxxxx
A0A3B6TWT8	214	K	xxxxxxxxxx_K_xxExxxxxxx
A0A3B6DDU8	248	K	xxxxxxxxxx_K_Exxxxxxxxx
W5ADS2	33	K	xxxxxxxxxx_K_Exxxxxxxxx
A0A3B6D8C8	421	K	xxxxxxxxxx_K_Exxxxxxxxx
A0A3B5ZYU5	118	K	xxxxxxExxx_K_xxxxxxxxxx
A0A3B6MZL9	319	K	xxxxxxxxxx_K_xxExxxxxxx
A0A3B6GVR0	254	K	xxxxxxxxxx_K_xxxxxxxKxx
A0A3B5ZU67	11	K	xxxxxxxxxx_K_xxxxxxxxxK
A0A3B6AR84	110	K	xxxxxxxxxx_K_xxxxxxxxRx
A0A3B6JE78	547	K	xxxxxxxxxx_K_Txxxxxxxxx
A0A3B6JNP8	518	K	xxxxxxExxx_K_xxxxxxxxxx
A0A3B6EII0	45	K	xxxxxxxxxx_K_Axxxxxxxxx
A0A3B5XTP5	763	K	xxxxxxxxxx_K_xxExxxxxxx
A0A3B6H0L0	243	K	xxxxxxxxxx_K_Txxxxxxxxx
A0A3B6FQ36	236	K	xxxxxxxxxx_K_Exxxxxxxxx
W5C505	296	K	xxxxxxxxxE_K_xxxxxxxxxx
A0A3B6JJ78	634	K	xxxxxxExxx_K_xxxxxxxxxx
A0A3B6PIC2	330	K	xxxxxxxxxx_K_Axxxxxxxxx
A0A3B6MN38	465	K	xxxxxxxxxx_K_Dxxxxxxxxx
A0A3B6A0C0	260	K	xxxxxxxxxx_K_Exxxxxxxxx
A0A3B6D8J9	7	K	xxxxxxxxxx_K_xxxxxxxxRx
A0A3B6MZL9	418	K	xxxxxxxxxE_K_xxxxxxxxxx
A0A3B6J0Q3	31	K	xxxxxxxxxx_K_Exxxxxxxxx
A0A3B6TCF5	160	K	xxxxxxExxx_K_xxxxxxxxxx
A0A3B6TMR7	245	K	xxxxxxExxx_K_xxxxxxxxxx
A0A3B6TGT6	133	K	xxxxxxxxxx_K_Exxxxxxxxx
A0A3B6FU10	82	K	xxxxxxxxxx_K_Dxxxxxxxxx
A0A3B5Z534	26	K	xxxxxxxxxE_K_xxxxxxxxxx
A0A1D5UGB6	21	K	xxxxxxxxxx_K_Dxxxxxxxxx
A0A3B6JP46	9	K	xxxxxxxxxE_K_xxxxxxxxxx
A0A1D5UJQ4	115	K	xxxxxxExxx_K_xxxxxxxxxx
A0A3B5ZWH0	343	K	xxxxxxxxxx_K_Exxxxxxxxx
A0A3B6JD38	491	K	xxxxxxxxxx_K_xxxxxxxKxx
A0A3B5Z1S3	29	K	xxxxxxxxxx_K_Txxxxxxxxx
A0A3B6LMH4	179	K	xxxxxxxxxx_K_Axxxxxxxxx
A0A3B6GWQ2	480	K	xxxxxxExxx_K_xxxxxxxxxx
A0A3B6NWI0	880	K	xxxxxxxxxx_K_xxxxxxxxxK
A0A3B5Y3L7	100	K	xxxxxxxxxE_K_xxxxxxxxxx
A0A3B6FN32	320	K	xxxxxxxxxx_K_Axxxxxxxxx
A0A3B6LD71	286	K	xxxxxxxxxE_K_xxxxxxxxxx
A0A3B6QHJ7	172	K	xxxxxxxxxx_K_xxExxxxxxx
A0A3B6MS53	199	K	xxxxxxxxxx_K_xxxxxxxxxK
A0A3B6MLH1	80	K	xxxxxxxxxx_K_Exxxxxxxxx
A0A3B6GJX5	67	K	xxxxxxxxxx_K_Dxxxxxxxxx
A0A3B6DGQ9	663	K	xxxxxxxxxx_K_Exxxxxxxxx
A0A3B6NXJ2	265	K	xxxxxxxxxx_K_Exxxxxxxxx
A0A3B6CHJ8	479	K	xxxxxxxxxx_K_xxxxxxxxxK
A0A3B6NVK2	100	K	xxxxxxxxxx_K_xxxxxxxKxx
W5ATK7	69	K	xxxxxxxxxx_K_Exxxxxxxxx
A0A3B6GTT8	132	K	xxxxxxxxxx_K_Axxxxxxxxx
A0A3B6C046	73	K	xxxxxxxxxx_K_Dxxxxxxxxx
A0A3B6LW63	446	K	xxxxxxxxxx_K_Axxxxxxxxx
A0A3B6KRR7	273	K	xxxxxxExxx_K_xxxxxxxxxx
A0A3B6TI85	274	K	xxxxxxxxxE_K_xxxxxxxxxx
A0A3B5XZY3	257	K	xxxxxxExxx_K_xxxxxxxxxx
A0A3B6N0W6	601	K	xxxxxxxxxx_K_Txxxxxxxxx
A0A3B6KBV6	10	K	xxxxxxxxxx_K_xxExxxxxxx
A0A3B6HWR2	8	K	xxxxxxxxxE_K_xxxxxxxxxx
A0A3B6REL5	132	K	xxxxxxxxxx_K_xxxxxxxKxx
A0A3B6PL02	73	K	xxxxxxxxxx_K_xxExxxxxxx
W5I1R7	141	K	xxxxxxxxxx_K_xxxxxxxxxK
A0A3B6MZL9	193	K	xxxxxxxxxx_K_Axxxxxxxxx
A0A3B5Z5M6	134	K	xxxxxxxxxx_K_xxxxxxxKxx
A0A3B6GZD6	323	K	xxxxxxxxxx_K_Axxxxxxxxx
A0A3B6GN06	122	K	xxxxxxxxxx_K_xxxxxxxxRx
P11383	201	K	xxxxxxxxxx_K_xxExxxxxxx
A0A3B6EMX2	157	K	xxxxxxExxx_K_xxxxxxxxxx
W5G4A2	334	K	xxxxxxxxxx_K_Txxxxxxxxx
W5A2E4	56	K	xxxxxxxxxE_K_xxxxxxxxxx
A0A3B6HWN8	59	K	xxxxxxxxxx_K_Exxxxxxxxx
A0A3B6JE48	97	K	xxxxxxxxxx_K_xxExxxxxxx
A0A3B6QGT4	22	K	xxxxxxxxxx_K_Txxxxxxxxx
A0A3B6DGQ9	497	K	xxxxxxxxxx_K_xxExxxxxxx
A0A3B6FTV4	165	K	xxxxxxExxx_K_xxxxxxxxxx
A0A3B5ZR02	6	K	xxxxxxExxx_K_xxxxxxxxxx
A0A3B6D5A7	297	K	xxxxxxExxx_K_xxxxxxxxxx
W5D237	182	K	xxxxxxxxxx_K_xxxxxxxxRx
A0A3B6DB95	220	K	xxxxxxxxxx_K_Dxxxxxxxxx
A0A3B6TMN0	235	K	xxxxxxxxxE_K_xxxxxxxxxx
A0A1D6S634	37	K	xxxxxxxxxx_K_xxExxxxxxx
A0A1D5UI03	505	K	xxxxxxxxxx_K_Axxxxxxxxx
A0A3B6JNP8	301	K	xxxxxxxxxx_K_xxExxxxxxx
A0A3B6IV26	8	K	xxxxxxxxxE_K_xxxxxxxxxx
W5A031	35	K	xxxxxxxxxx_K_xxExxxxxxx
P06528	80	K	xxxxxxExxx_K_xxxxxxxxxx
A0A3B6LVN2	271	K	xxxxxxxxxE_K_xxxxxxxxxx
A0A3B6GSP9	286	K	xxxxxxxxxx_K_xxExxxxxxx
A0A3B6D693	20	K	xxxxxxxxxx_K_xxxxxxxxRx
W5FQA8	177	K	xxxxxxxxxx_K_Axxxxxxxxx
A0A3B6DCE4	140	K	xxxxxxxxxx_K_xxExxxxxxx
A0A3B6TMN0	747	K	xxxxxxxxxE_K_xxxxxxxxxx
A0A3B6JC65	605	K	xxxxxxxxxx_K_Exxxxxxxxx
W5FX66	476	K	xxxxxxxxxx_K_Exxxxxxxxx
A0A3B6TLV2	84	K	xxxxxxxxxx_K_Exxxxxxxxx
A0A3B6GTV3	343	K	xxxxxxxxxx_K_xxExxxxxxx
E6Y0T1	84	K	xxxxxxxxxE_K_xxxxxxxxxx
A0A3B5YUZ4	543	K	xxxxxxxxxx_K_xxxxxxxxxK
A0A3B6ITG1	198	K	xxxxxxxxxx_K_xxxxxxxKxx
A0A1D5UMU8	386	K	xxxxxxxxxx_K_Exxxxxxxxx
A0A3B6FUF8	174	K	xxxxxxxxxx_K_Txxxxxxxxx
A0A3B6EA47	409	K	xxxxxxxxxx_K_Exxxxxxxxx
A0A3B6TJX9	364	K	xxxxxxxxxx_K_xxExxxxxxx
W5B7G8	5	K	xxxxxxxxxx_K_Exxxxxxxxx
A0A3B6ILN0	246	K	xxxxxxxxxx_K_Dxxxxxxxxx
A0A3B6GJX5	715	K	xxxxxxxxxx_K_xxxxxxxxxK
W5DXF3	317	K	xxxxxxxxxx_K_xxxxxxxKxx
A0A3B6PL07	283	K	xxxxxxxxxx_K_xxExxxxxxx
A0A3B6EIP9	93	K	xxxxxxxxxx_K_xxExxxxxxx
A0A3B6QHP0	381	K	xxxxxxxxxx_K_Axxxxxxxxx
A0A3B6QE64	492	K	xxxxxxxxxx_K_Axxxxxxxxx
A0A077S1F9	101	K	xxxxxxxxxx_K_Exxxxxxxxx
A0A3B6B5J2	343	K	xxxxxxxxxE_K_xxxxxxxxxx
A0A1D5XLW3	220	K	xxxxxxxxxx_K_xxExxxxxxx
A3RCV9	8	K	xxxxxxxxxx_K_xxExxxxxxx
A0A3B6EEA7	194	K	xxxxxxxxxx_K_Txxxxxxxxx
A0A3B6PEE8	187	K	xxxxxxxxxx_K_Axxxxxxxxx
S5TTF6	198	K	xxxxxxxxxx_K_Dxxxxxxxxx
A0A3B6FHU0	706	K	xxxxxxxxxx_K_xxExxxxxxx
W5F826	208	K	xxxxxxxxxx_K_Axxxxxxxxx
A0A3B6MQW9	416	K	xxxxxxxxxx_K_xxxxxxxxxK
A0A1D6B959	63	K	xxxxxxxxxx_K_xxExxxxxxx
A0A3B6MZE0	29	K	xxxxxxxxxE_K_xxxxxxxxxx
P11383	175	K	xxxxxxxxxx_K_xxxxxxxKxx
A0A3B6GUC6	117	K	xxxxxxxxxx_K_Exxxxxxxxx
Q7XY24	39	K	xxxxxxExxx_K_xxxxxxxxxx
A0A3B6H3K6	168	K	xxxxxxxxxx_K_xxExxxxxxx
A0A3B6DD84	72	K	xxxxxxxxxx_K_Txxxxxxxxx
A0A3B6DLZ9	53	K	xxxxxxxxxx_K_xxExxxxxxx
A0A3B6QER6	411	K	xxxxxxxxxx_K_xxxxxxxxxK
A0A3B5Y2A7	49	K	xxxxxxExxx_K_xxxxxxxxxx
A0A3B6IV26	47	K	xxxxxxExxx_K_xxxxxxxxxx
A0A3B6C9N5	53	K	xxxxxxxxxx_K_xxExxxxxxx
V5V8A5	101	K	xxxxxxxxxx_K_Exxxxxxxxx
L0GDQ5	37	K	xxxxxxExxx_K_xxxxxxxxxx
Q03033	427	K	xxxxxxxxxx_K_xxExxxxxxx
A0A3B6HTI6	663	K	xxxxxxExxx_K_xxxxxxxxxx
A0A3B6C6T1	187	K	xxxxxxxxxx_K_Exxxxxxxxx
A0A3B6QEF8	342	K	xxxxxxxxxx_K_Dxxxxxxxxx
A0A3B6QK55	166	K	xxxxxxxxxx_K_xxExxxxxxx
W5CAC3	94	K	xxxxxxxxxx_K_Dxxxxxxxxx
A0A3B6IYC9	41	K	xxxxxxxxxx_K_xxExxxxxxx
A0A3B6IS32	218	K	xxxxxxExxx_K_xxxxxxxxxx
A9RAA9	297	K	xxxxxxxxxx_K_Txxxxxxxxx
A0A3B6JP19	311	K	xxxxxxxxxx_K_Txxxxxxxxx
A0A3B6CB61	140	K	xxxxxxxxxx_K_Exxxxxxxxx
A0A3B6GVN2	391	K	xxxxxxxxxx_K_Axxxxxxxxx
A0A3B6PRX3	198	K	xxxxxxExxx_K_xxxxxxxxxx
A0A3B6B146	368	K	xxxxxxxxxE_K_xxxxxxxxxx
A0A3B6MJZ2	462	K	xxxxxxxxxx_K_xxExxxxxxx
A0A3B6BZH1	394	K	xxxxxxxxxx_K_xxExxxxxxx
W5GVR2	167	K	xxxxxxxxxE_K_xxxxxxxxxx
A0A3B6GYE0	245	K	xxxxxxxxxE_K_xxxxxxxxxx
A0A3B6PDB0	354	K	xxxxxxxxxE_K_xxxxxxxxxx
A0A3B6LFG4	195	K	xxxxxxxxxx_K_xxxxxxxxxK
A0A3B6IPQ8	267	K	xxxxxxxxxx_K_xxxxxxxxxK
W5AGJ5	82	K	xxxxxxExxx_K_xxxxxxxxxx
A0A3B6PLP7	216	K	xxxxxxxxxx_K_Axxxxxxxxx
W5DFE7	505	K	xxxxxxxxxx_K_xxxxxxxxxK
A0A3B6QNU3	233	K	xxxxxxxxxx_K_xxExxxxxxx
A0A3B6JKZ8	472	K	xxxxxxxxxx_K_Txxxxxxxxx
A0A3B6KIN5	349	K	xxxxxxxxxx_K_Exxxxxxxxx
A0A3B6MZK8	574	K	xxxxxxExxx_K_xxxxxxxxxx
A0A3B5ZTD9	421	K	xxxxxxxxxE_K_xxxxxxxxxx
A0A3B6HUR4	230	K	xxxxxxxxxx_K_xxExxxxxxx
A0A3B5Z490	558	K	xxxxxxxxxx_K_xxExxxxxxx
A0A1D5UIY7	199	K	xxxxxxxxxE_K_xxxxxxxxxx
A0A3B5ZP49	462	K	xxxxxxxxxE_K_xxxxxxxxxx
A0A3B6C3X9	13	K	xxxxxxExxx_K_xxxxxxxxxx
A0A3B6JJV4	444	K	xxxxxxxxxx_K_xxxxxxxxxK
A0A3B6NLC6	413	K	xxxxxxxxxx_K_xxExxxxxxx
Q8LRM8	111	K	xxxxxxxxxx_K_xxxxxxxKxx
W5CQ97	222	K	xxxxxxxxxx_K_xxExxxxxxx
A0A3B6PEL2	345	K	xxxxxxxxxE_K_xxxxxxxxxx
A0A3B6DBK7	63	K	xxxxxxxxxx_K_Axxxxxxxxx
A0A3B6DLA1	105	K	xxxxxxxxxx_K_Txxxxxxxxx
A0A341ZA80	93	K	xxxxxxxxxE_K_xxxxxxxxxx
P24065	308	K	xxxxxxxxxE_K_xxxxxxxxxx
A0A3B6MYG5	321	K	xxxxxxxxxx_K_Txxxxxxxxx
A0A3B6ISM8	481	K	xxxxxxxxxx_K_Exxxxxxxxx
A0A3B6FQK9	214	K	xxxxxxxxxx_K_Exxxxxxxxx
A0A3B6BZY0	71	K	xxxxxxxxxx_K_xxxxxxxxxK
A0A3B6QI71	150	K	xxxxxxxxxx_K_xxExxxxxxx
P58386	551	K	xxxxxxxxxx_K_Dxxxxxxxxx
O64394	114	K	xxxxxxxxxx_K_Exxxxxxxxx
L0GED8	33	K	xxxxxxExxx_K_xxxxxxxxxx
A0A3B6MVP5	34	K	xxxxxxxxxx_K_xxxxxxxxRx
A0A3B6DIG6	32	K	xxxxxxxxxx_K_Axxxxxxxxx
A0A1D5UGB6	94	K	xxxxxxxxxx_K_Axxxxxxxxx
Q93W25	151	K	xxxxxxxxxE_K_xxxxxxxxxx
W5D2H3	164	K	xxxxxxExxx_K_xxxxxxxxxx
A0A3B6HS74	210	K	xxxxxxxxxx_K_xxExxxxxxx
A0A3B6GT39	84	K	xxxxxxxxxx_K_Axxxxxxxxx
A0A3B6MI27	368	K	xxxxxxxxxx_K_xxxxxxxKxx
A0A3B6GT39	69	K	xxxxxxxxxx_K_Txxxxxxxxx
A0A3B6ERA6	548	K	xxxxxxExxx_K_xxxxxxxxxx
A0A3B6CE87	327	K	xxxxxxxxxx_K_xxxxxxxKxx
A0A1D5UMU8	913	K	xxxxxxxxxx_K_xxxxxxxxRx
A0A3B6GTR5	62	K	xxxxxxxxxx_K_Axxxxxxxxx
P20858	495	K	xxxxxxExxx_K_xxxxxxxxxx
A0A3B6PD91	54	K	xxxxxxxxxE_K_xxxxxxxxxx
O64394	68	K	xxxxxxxxxx_K_xxxxxxxKxx
A0A3B5Z0U2	372	K	xxxxxxxxxx_K_Txxxxxxxxx
A0A3B6KQY5	140	K	xxxxxxxxxx_K_xxExxxxxxx
D8L9G6	166	K	xxxxxxxxxx_K_Exxxxxxxxx
A0A3B6TQR6	440	K	xxxxxxxxxx_K_xxExxxxxxx
A0A3B6SCN2	231	K	xxxxxxxxxx_K_xxExxxxxxx
W5ELX6	268	K	xxxxxxxxxx_K_xxxxxxxxRx
A0A3B6TK60	33	K	xxxxxxxxxx_K_Exxxxxxxxx
P20858	225	K	xxxxxxxxxE_K_xxxxxxxxxx
A0A3B6PTM7	632	K	xxxxxxxxxE_K_xxxxxxxxxx
A0A3B6TI74	330	K	xxxxxxxxxE_K_xxxxxxxxxx
W5DZS4	314	K	xxxxxxxxxx_K_Exxxxxxxxx
A0A3B6TGU0	512	K	xxxxxxxxxx_K_xxxxxxxKxx
A0A3B6SJJ4	699	K	xxxxxxxxxx_K_xxxxxxxxRx
A0A3B6GTR5	139	K	xxxxxxxxxE_K_xxxxxxxxxx
A0A3B6NS94	134	K	xxxxxxxxxx_K_Txxxxxxxxx
A0A077S8K7	140	K	xxxxxxxxxx_K_Exxxxxxxxx
A0A3B6EFA0	38	K	xxxxxxxxxE_K_xxxxxxxxxx
A0A3B6D7R2	130	K	xxxxxxxxxx_K_xxxxxxxxxK
P38076	195	K	xxxxxxxxxx_K_xxxxxxxxxK
A0A3B6LLM1	335	K	xxxxxxxxxx_K_Txxxxxxxxx
A0A3B6SQL4	223	K	xxxxxxxxxE_K_xxxxxxxxxx
W5BRK9	30	K	xxxxxxxxxx_K_Exxxxxxxxx
A0A3B6MZ62	175	K	xxxxxxxxxx_K_xxxxxxxxxK
A0A3B5ZZW2	166	K	xxxxxxxxxx_K_Exxxxxxxxx
A0A3B6QIZ6	89	K	xxxxxxExxx_K_xxxxxxxxxx
A0A1D5UJQ4	61	K	xxxxxxxxxx_K_Axxxxxxxxx
W5GQY7	161	K	xxxxxxxxxx_K_Exxxxxxxxx
A0A3B6QA61	5	K	xxxxxxxxxx_K_xxExxxxxxx
W5AA79	26	K	xxxxxxExxx_K_xxxxxxxxxx
A0A3B6PLP7	95	K	xxxxxxxxxE_K_xxxxxxxxxx
A0A3B6I0D2	61	K	xxxxxxxxxx_K_xxExxxxxxx
A0A3B5ZXR6	88	K	xxxxxxxxxx_K_xxExxxxxxx
Q8S9H0	150	K	xxxxxxxxxx_K_Exxxxxxxxx
Q84N28	187	K	xxxxxxxxxx_K_xxExxxxxxx
A0A3B5ZSP5	195	K	xxxxxxxxxE_K_xxxxxxxxxx
A0A3B6DFJ1	348	K	xxxxxxxxxx_K_xxxxxxxxRx
A0A1D5ZLT8	108	K	xxxxxxxxxE_K_xxxxxxxxxx
W5AVS5	5	K	xxxxxxxxxx_K_Axxxxxxxxx
A0A3B6QF91	520	K	xxxxxxExxx_K_xxxxxxxxxx
A0A3B6FEJ2	101	K	xxxxxxxxxE_K_xxxxxxxxxx
A0A3B6HTP3	34	K	xxxxxxExxx_K_xxxxxxxxxx
A0A1D5UMU8	499	K	xxxxxxExxx_K_xxxxxxxxxx
A0A3B6TR55	8	K	xxxxxxExxx_K_xxxxxxxxxx
A0A3B6SP22	245	K	xxxxxxExxx_K_xxxxxxxxxx
A0A3B6KS64	574	K	xxxxxxxxxx_K_Dxxxxxxxxx
A0A3B6N0E1	730	K	xxxxxxxxxx_K_xxxxxxxxxK
A0A3B6MRZ7	261	K	xxxxxxxxxx_K_Exxxxxxxxx
A0A3B6QIZ3	218	K	xxxxxxExxx_K_xxxxxxxxxx
A0A3B5YZC8	47	K	xxxxxxxxxx_K_xxExxxxxxx
A0A3B6LY68	35	K	xxxxxxxxxx_K_Axxxxxxxxx
A0A3B5Y3Y5	443	K	xxxxxxxxxx_K_Dxxxxxxxxx
A0A3B6RGD2	54	K	xxxxxxxxxx_K_Dxxxxxxxxx
A0A3B6GZ11	160	K	xxxxxxxxxx_K_xxxxxxxxxK
A0A077RPZ7	563	K	xxxxxxxxxx_K_xxxxxxxxxK
A0A3B6JIR3	457	K	xxxxxxxxxx_K_Dxxxxxxxxx
A0A3B6TT46	253	K	xxxxxxxxxx_K_Dxxxxxxxxx
A0A1D5ZBB4	151	K	xxxxxxExxx_K_xxxxxxxxxx
A0A3B6LFS5	483	K	xxxxxxxxxx_K_xxExxxxxxx
A0A3B6H6X9	372	K	xxxxxxxxxx_K_Txxxxxxxxx
W5G0E6	205	K	xxxxxxxxxx_K_Dxxxxxxxxx
A0A3B5ZR02	647	K	xxxxxxxxxx_K_xxxxxxxKxx
A0A3B6PEE8	548	K	xxxxxxxxxx_K_Exxxxxxxxx
A0A3B5ZWC2	224	K	xxxxxxxxxx_K_xxExxxxxxx
A0A3B6QJ74	326	K	xxxxxxxxxx_K_Axxxxxxxxx
A0A3B6JFM6	305	K	xxxxxxExxx_K_xxxxxxxxxx
A0A3B6TRE9	201	K	xxxxxxExxx_K_xxxxxxxxxx
A0A3B6DD06	223	K	xxxxxxxxxx_K_Axxxxxxxxx
W5D5R6	38	K	xxxxxxxxxE_K_xxxxxxxxxx
A0A3B6MUV7	277	K	xxxxxxxxxx_K_Dxxxxxxxxx
A0A3B6MI27	451	K	xxxxxxExxx_K_xxxxxxxxxx
A0A3B6LU46	48	K	xxxxxxxxxx_K_Dxxxxxxxxx
A0A3B6KF85	811	K	xxxxxxxxxx_K_Exxxxxxxxx
W5CQ97	162	K	xxxxxxxxxx_K_Dxxxxxxxxx
A0A3B6PSZ6	241	K	xxxxxxxxxx_K_xxxxxxxxxK
W5AH12	115	K	xxxxxxxxxx_K_Axxxxxxxxx
A0A3B6FNR1	35	K	xxxxxxxxxx_K_Exxxxxxxxx
A0A3B6BXK8	56	K	xxxxxxxxxx_K_Exxxxxxxxx
A0A3B6PNI2	847	K	xxxxxxExxx_K_xxxxxxxxxx
A0A3B6EMN8	141	K	xxxxxxxxxx_K_Axxxxxxxxx
A0A3B6TRI4	11	K	xxxxxxxxxx_K_Txxxxxxxxx
A0A3B6MYX6	597	K	xxxxxxxxxx_K_Exxxxxxxxx
A0A3B6JDD4	36	K	xxxxxxExxx_K_xxxxxxxxxx
A0A1D5X4P8	173	K	xxxxxxxxxx_K_Dxxxxxxxxx
A0A3B6U215	346	K	xxxxxxxxxx_K_xxxxxxxxRx
A0A3B6GPX8	281	K	xxxxxxExxx_K_xxxxxxxxxx
A0A1D5VE13	94	K	xxxxxxxxxx_K_Axxxxxxxxx
A0A3B6JHT3	42	K	xxxxxxxxxx_K_Txxxxxxxxx
A0A3B6DB36	228	K	xxxxxxxxxx_K_Txxxxxxxxx
A0A3B5ZSP1	40	K	xxxxxxxxxE_K_xxxxxxxxxx
A0A3B6TF03	90	K	xxxxxxxxxx_K_Txxxxxxxxx
A0A3B6KKB6	411	K	xxxxxxxxxE_K_xxxxxxxxxx
A0A3B6C9T3	54	K	xxxxxxxxxE_K_xxxxxxxxxx
A0A3B6JNP9	352	K	xxxxxxxxxx_K_xxExxxxxxx
A0A3B6LSE5	24	K	xxxxxxxxxx_K_Txxxxxxxxx
A0A3B6C527	259	K	xxxxxxxxxE_K_xxxxxxxxxx
W5D157	51	K	xxxxxxxxxx_K_Exxxxxxxxx
A0A3B6DL43	105	K	xxxxxxxxxx_K_xxxxxxxxxK
W5CQ97	143	K	xxxxxxxxxx_K_xxxxxxxxRx
A0A3B6JR58	47	K	xxxxxxExxx_K_xxxxxxxxxx
A0A3B6IUK3	84	K	xxxxxxxxxE_K_xxxxxxxxxx
A0A3B6JFX9	91	K	xxxxxxxxxx_K_Txxxxxxxxx
A0A3B6TR65	285	K	xxxxxxxxxx_K_xxExxxxxxx
A0A3B6ITI6	515	K	xxxxxxxxxx_K_xxExxxxxxx
A0A3B6CD30	140	K	xxxxxxxxxx_K_xxExxxxxxx
A0A3B6C182	599	K	xxxxxxxxxx_K_xxxxxxxKxx
P04464	31	K	xxxxxxxxxx_K_Exxxxxxxxx
A0A341YEW4	179	K	xxxxxxxxxx_K_Dxxxxxxxxx
A0A3B6TX53	626	K	xxxxxxExxx_K_xxxxxxxxxx
A0A3B6TI82	98	K	xxxxxxxxxx_K_Exxxxxxxxx
A0A3B6DM38	169	K	xxxxxxxxxx_K_xxExxxxxxx
A0A3B6IRA5	776	K	xxxxxxxxxx_K_xxxxxxxKxx
A0A3B6JMA9	1165	K	xxxxxxExxx_K_xxxxxxxxxx
W5EUY8	83	K	xxxxxxxxxx_K_xxxxxxxxxK
Q0Q0I7	473	K	xxxxxxxxxx_K_xxExxxxxxx
A0A3B6ELT9	101	K	xxxxxxxxxx_K_xxExxxxxxx
A0A3B6MT15	531	K	xxxxxxxxxE_K_xxxxxxxxxx
A0A3B6LTG4	139	K	xxxxxxExxx_K_xxxxxxxxxx
A0A3B6NNE0	137	K	xxxxxxExxx_K_xxxxxxxxxx
W5E3Q5	15	K	xxxxxxxxxx_K_Exxxxxxxxx
A0A3B6EE25	224	K	xxxxxxxxxx_K_Axxxxxxxxx
A0A1D5UQF7	3	K	xxxxxxxxxx_K_xxExxxxxxx
A0A3B6JHG6	662	K	xxxxxxxxxx_K_Txxxxxxxxx
A0A3B6I2T0	82	K	xxxxxxxxxx_K_Axxxxxxxxx
A0A3B6PQC8	231	K	xxxxxxxxxE_K_xxxxxxxxxx
W5FV41	67	K	xxxxxxxxxE_K_xxxxxxxxxx
A0A3B5Y1L8	505	K	xxxxxxExxx_K_xxxxxxxxxx
A0A3B5ZSX4	312	K	xxxxxxxxxx_K_xxxxxxxxRx
A0A3B6MVC8	265	K	xxxxxxxxxx_K_Axxxxxxxxx
A0A3B6THQ9	561	K	xxxxxxxxxx_K_xxxxxxxxRx
A0A3B6RMH1	112	K	xxxxxxxxxx_K_xxxxxxxxRx
A0A3B6FHU0	146	K	xxxxxxxxxx_K_xxxxxxxxxK
A0A3B6RJC2	962	K	xxxxxxxxxx_K_Txxxxxxxxx
A0A3B6PQC8	43	K	xxxxxxxxxx_K_Exxxxxxxxx
A0A3B5ZW34	64	K	xxxxxxxxxx_K_Axxxxxxxxx
T1VYS7	42	K	xxxxxxExxx_K_xxxxxxxxxx
A0A3B6KR20	11	K	xxxxxxxxxx_K_Axxxxxxxxx
G8A4X7	262	K	xxxxxxxxxx_K_Txxxxxxxxx
A0A3B6G386	702	K	xxxxxxxxxx_K_Exxxxxxxxx
A0A3B6GQI4	36	K	xxxxxxxxxx_K_Txxxxxxxxx
D8L9K9	104	K	xxxxxxExxx_K_xxxxxxxxxx
A0A3B6DJ31	160	K	xxxxxxxxxx_K_Dxxxxxxxxx
A0A3B6DC18	992	K	xxxxxxxxxx_K_Exxxxxxxxx
A0A3B6RI80	1096	K	xxxxxxExxx_K_xxxxxxxxxx
A0A341WW51	411	K	xxxxxxxxxx_K_xxxxxxxxxK
A0A3B5ZT08	335	K	xxxxxxExxx_K_xxxxxxxxxx
A0A3B6KTF4	331	K	xxxxxxxxxx_K_xxExxxxxxx
A0A3B6GSK9	641	K	xxxxxxxxxx_K_xxExxxxxxx
A0A3B6C1S1	165	K	xxxxxxxxxx_K_xxExxxxxxx
A0A3B6GXP0	89	K	xxxxxxxxxx_K_xxExxxxxxx
W5D4D9	202	K	xxxxxxxxxx_K_Txxxxxxxxx
A0A3B6A287	412	K	xxxxxxExxx_K_xxxxxxxxxx
W5ECL2	60	K	xxxxxxxxxx_K_xxxxxxxxxK
A0A3B5XW08	527	K	xxxxxxxxxx_K_Axxxxxxxxx
A0A1D5ZBB4	165	K	xxxxxxxxxx_K_Txxxxxxxxx
A0A3B6LW10	251	K	xxxxxxxxxx_K_xxxxxxxKxx
Q93W25	48	K	xxxxxxxxxx_K_xxxxxxxKxx
A0A3B6NP94	38	K	xxxxxxxxxx_K_xxxxxxxxxK
A0A3B6GVN2	69	K	xxxxxxxxxE_K_xxxxxxxxxx
A0A3B6MV14	85	K	xxxxxxxxxx_K_Dxxxxxxxxx
A0A3B6TID0	316	K	xxxxxxxxxx_K_xxxxxxxxxK
A0A3B6GY57	197	K	xxxxxxxxxE_K_xxxxxxxxxx
A0A3B6GYH8	39	K	xxxxxxExxx_K_xxxxxxxxxx
A0A3B5XZY3	385	K	xxxxxxxxxx_K_Exxxxxxxxx
A0A3B6DKM1	1423	K	xxxxxxxxxx_K_Txxxxxxxxx
A0A3B6KF85	1207	K	xxxxxxExxx_K_xxxxxxxxxx
A0A3B6ESW0	20	K	xxxxxxxxxx_K_Dxxxxxxxxx
A0A3B6DP33	517	K	xxxxxxxxxx_K_Dxxxxxxxxx
A0A3B6HYW3	113	K	xxxxxxxxxx_K_xxxxxxxKxx
A0A3B6JNP8	264	K	xxxxxxxxxx_K_Txxxxxxxxx
A0A3B6HTP8	78	K	xxxxxxxxxx_K_xxExxxxxxx
A0A3B6MPU5	1351	K	xxxxxxxxxx_K_xxxxxxxxxK
B0EVI8	303	K	xxxxxxxxxx_K_Exxxxxxxxx
A0A3B6RHP3	531	K	xxxxxxxxxx_K_xxExxxxxxx
L0GDQ5	149	K	xxxxxxxxxx_K_Dxxxxxxxxx
A0A3B6DM38	74	K	xxxxxxExxx_K_xxxxxxxxxx
A0A3B5ZP11	239	K	xxxxxxExxx_K_xxxxxxxxxx
A0A3B6PJH9	100	K	xxxxxxxxxx_K_Dxxxxxxxxx
A0A3B6TMR7	41	K	xxxxxxxxxx_K_xxExxxxxxx
W5BTJ1	180	K	xxxxxxxxxx_K_Txxxxxxxxx
A0A3B6D8G0	195	K	xxxxxxxxxx_K_xxExxxxxxx
W5FLZ1	115	K	xxxxxxxxxx_K_Axxxxxxxxx
A0A3B5ZTI8	50	K	xxxxxxExxx_K_xxxxxxxxxx
A0A3B6NQU0	174	K	xxxxxxxxxx_K_Dxxxxxxxxx
A0A3B6IVJ4	107	K	xxxxxxxxxx_K_xxxxxxxKxx
A0A3B6HS82	77	K	xxxxxxxxxE_K_xxxxxxxxxx
A0A3B6N1T6	284	K	xxxxxxxxxx_K_xxExxxxxxx
A0A3B6DIV2	116	K	xxxxxxxxxx_K_xxExxxxxxx
A0A3B6GV47	115	K	xxxxxxExxx_K_xxxxxxxxxx
A0A3B5ZV20	255	K	xxxxxxExxx_K_xxxxxxxxxx
A0A3B6SKQ4	179	K	xxxxxxxxxx_K_xxxxxxxxxK
A0A172WCB1	127	K	xxxxxxxxxx_K_Dxxxxxxxxx
A0A3B6QJF9	240	K	xxxxxxxxxx_K_xxxxxxxxRx
W5DXL5	186	K	xxxxxxxxxE_K_xxxxxxxxxx
A0A3B6MYX6	308	K	xxxxxxxxxx_K_Axxxxxxxxx
A0A3B6C6P6	29	K	xxxxxxxxxE_K_xxxxxxxxxx
A0A3B6JPF1	34	K	xxxxxxxxxx_K_Exxxxxxxxx
A0A3B6H2K2	40	K	xxxxxxxxxx_K_Axxxxxxxxx
A0A3B6GQJ6	314	K	xxxxxxxxxx_K_xxxxxxxxxK
A0A3B6TEQ2	615	K	xxxxxxxxxx_K_xxxxxxxxxK
A0A3B6JNU8	187	K	xxxxxxExxx_K_xxxxxxxxxx
A0A3B6Q962	225	K	xxxxxxxxxx_K_Axxxxxxxxx
A0A3B6HTI6	254	K	xxxxxxxxxx_K_Exxxxxxxxx
A0A3B5XU98	454	K	xxxxxxxxxE_K_xxxxxxxxxx
A0A3B6PNI2	373	K	xxxxxxExxx_K_xxxxxxxxxx
A0A3B6PSV0	103	K	xxxxxxxxxx_K_Txxxxxxxxx
A0A341U209	49	K	xxxxxxxxxx_K_Exxxxxxxxx
A0A3B6TH27	78	K	xxxxxxxxxx_K_Txxxxxxxxx
A0A3B6A043	250	K	xxxxxxxxxx_K_xxxxxxxKxx
A0A3B6TMY1	313	K	xxxxxxxxxx_K_Exxxxxxxxx
Q9ZP21	148	K	xxxxxxxxxx_K_xxExxxxxxx
A0A3B6CJR8	675	K	xxxxxxExxx_K_xxxxxxxxxx
A0A3B6PLM4	161	K	xxxxxxxxxx_K_Txxxxxxxxx
A0A3B6JFX9	118	K	xxxxxxxxxx_K_xxxxxxxKxx
A0A3B6MQL3	111	K	xxxxxxxxxx_K_xxxxxxxxxK
A0A3B6C361	170	K	xxxxxxExxx_K_xxxxxxxxxx
A0A3B6C3N6	819	K	xxxxxxExxx_K_xxxxxxxxxx
A0A1D5S567	19	K	xxxxxxxxxx_K_xxxxxxxxxK
A0A3B5ZZG3	388	K	xxxxxxxxxx_K_Dxxxxxxxxx
A0A3B6JJ78	77	K	xxxxxxExxx_K_xxxxxxxxxx
A0A3B6A129	225	K	xxxxxxxxxx_K_xxxxxxxKxx
A0A3B6N0E2	496	K	xxxxxxxxxx_K_Dxxxxxxxxx
A0A3B6JR58	82	K	xxxxxxxxxx_K_Dxxxxxxxxx
A0A3B6PUM5	246	K	xxxxxxxxxx_K_Axxxxxxxxx
A0A077RVL1	454	K	xxxxxxxxxE_K_xxxxxxxxxx
Q0Q0I7	198	K	xxxxxxxxxx_K_xxExxxxxxx
A0A1D5UJB9	194	K	xxxxxxxxxE_K_xxxxxxxxxx
A0A3B6GLX1	32	K	xxxxxxxxxx_K_Dxxxxxxxxx
A0A3B6MW80	392	K	xxxxxxxxxx_K_Txxxxxxxxx
A0A3B6GYG2	472	K	xxxxxxxxxE_K_xxxxxxxxxx
A0A3B6JEK8	275	K	xxxxxxxxxx_K_Exxxxxxxxx
D8L9P6	50	K	xxxxxxxxxx_K_Axxxxxxxxx
A0A3B6SIP6	87	K	xxxxxxxxxx_K_Txxxxxxxxx
A0A3B6DDB8	41	K	xxxxxxxxxx_K_Axxxxxxxxx
A0A3B6H3K6	175	K	xxxxxxExxx_K_xxxxxxxxxx
W5F232	209	K	xxxxxxxxxx_K_xxExxxxxxx
A0A3B6LQU7	91	K	xxxxxxxxxx_K_xxxxxxxxRx
Q3S4I1	37	K	xxxxxxxxxx_K_Axxxxxxxxx
A0A3B6KBV0	734	K	xxxxxxxxxx_K_xxExxxxxxx
A0A3B6GUU5	201	K	xxxxxxxxxE_K_xxxxxxxxxx
A0A3B6NQU0	53	K	xxxxxxxxxx_K_xxxxxxxxxK
A0A3B6JLY9	319	K	xxxxxxxxxE_K_xxxxxxxxxx
I7LRG9	110	K	xxxxxxExxx_K_xxxxxxxxxx
A0A3B6QPD1	807	K	xxxxxxxxxx_K_xxExxxxxxx
A0A3B5Z044	228	K	xxxxxxxxxE_K_xxxxxxxxxx
G0Z6F1	267	K	xxxxxxxxxE_K_xxxxxxxxxx
Q3S4I1	19	K	xxxxxxxxxx_K_Txxxxxxxxx
A0A3B6SP59	72	K	xxxxxxxxxx_K_xxExxxxxxx
A0A3B6U312	821	K	xxxxxxxxxE_K_xxxxxxxxxx
A0A3B6QFT8	375	K	xxxxxxxxxx_K_xxExxxxxxx
A0A3B5YUZ4	177	K	xxxxxxxxxx_K_Exxxxxxxxx
A0A3B6SGY3	120	K	xxxxxxxxxx_K_Exxxxxxxxx
A0A3B6GQI4	65	K	xxxxxxxxxx_K_Axxxxxxxxx
A0A3B6EFP8	194	K	xxxxxxxxxE_K_xxxxxxxxxx
A0A3B6HRH7	267	K	xxxxxxxxxx_K_Txxxxxxxxx
A0A3B6AZP0	106	K	xxxxxxxxxE_K_xxxxxxxxxx
A0A3B6NNE0	50	K	xxxxxxxxxx_K_xxxxxxxKxx
A0A3B5ZTT2	164	K	xxxxxxxxxx_K_xxxxxxxxRx
A0A3B5Y1L8	246	K	xxxxxxxxxx_K_Exxxxxxxxx
A0A3B6DLZ0	196	K	xxxxxxxxxx_K_Dxxxxxxxxx
A0A3B6D5I1	125	K	xxxxxxxxxE_K_xxxxxxxxxx
A0A3B6C0W3	218	K	xxxxxxxxxx_K_xxExxxxxxx
A0A3B6N401	112	K	xxxxxxExxx_K_xxxxxxxxxx
A0A3B6PIC2	125	K	xxxxxxxxxx_K_Axxxxxxxxx
A0A3B6DA58	108	K	xxxxxxxxxx_K_Dxxxxxxxxx
A0A3B6RQM8	87	K	xxxxxxExxx_K_xxxxxxxxxx
A0A3B6DGH2	301	K	xxxxxxExxx_K_xxxxxxxxxx
W5AXU3	39	K	xxxxxxExxx_K_xxxxxxxxxx
A0A3B5ZZA0	35	K	xxxxxxxxxx_K_xxxxxxxxxK
U3Q019	39	K	xxxxxxExxx_K_xxxxxxxxxx
A0A3B6TE78	208	K	xxxxxxxxxx_K_xxExxxxxxx
A0A3B6NKC2	179	K	xxxxxxxxxx_K_Exxxxxxxxx
A0A3B6MXZ8	15	K	xxxxxxxxxx_K_Axxxxxxxxx
A0A3B6TK99	116	K	xxxxxxExxx_K_xxxxxxxxxx
W5D0E3	306	K	xxxxxxxxxx_K_Axxxxxxxxx
A0A3B6I187	774	K	xxxxxxxxxx_K_Txxxxxxxxx
A0A3B6PLP7	208	K	xxxxxxxxxx_K_xxxxxxxKxx
W5D591	44	K	xxxxxxxxxx_K_xxxxxxxxRx
A0A3B6TBW2	94	K	xxxxxxxxxx_K_Axxxxxxxxx
A0A3B6KQW1	392	K	xxxxxxExxx_K_xxxxxxxxxx
A0A077RVD7	11	K	xxxxxxxxxE_K_xxxxxxxxxx
A0A3B6B6B6	74	K	xxxxxxxxxx_K_Axxxxxxxxx
A0A3B6NN99	239	K	xxxxxxExxx_K_xxxxxxxxxx
A0A3B5ZUE5	47	K	xxxxxxxxxE_K_xxxxxxxxxx
A0A3B6IRX8	23	K	xxxxxxxxxx_K_Exxxxxxxxx
A0A3B6HRY1	443	K	xxxxxxxxxx_K_Exxxxxxxxx
A0A3B6CHJ8	337	K	xxxxxxxxxE_K_xxxxxxxxxx
A0A3B6N0L9	88	K	xxxxxxxxxx_K_Axxxxxxxxx
W5H1G1	476	K	xxxxxxxxxx_K_Txxxxxxxxx
A0A077RQB9	66	K	xxxxxxExxx_K_xxxxxxxxxx
A0A3B6GQI4	15	K	xxxxxxxxxx_K_xxxxxxxxxK
A0A3B6GR18	13	K	xxxxxxxxxx_K_Axxxxxxxxx
A0A1D5UI03	430	K	xxxxxxxxxx_K_xxExxxxxxx
A0A3B6C650	246	K	xxxxxxxxxx_K_Dxxxxxxxxx
A0A3B6SCP8	105	K	xxxxxxxxxx_K_xxExxxxxxx
A0A3B6DN70	66	K	xxxxxxxxxx_K_Exxxxxxxxx
A0A3B6QPD1	404	K	xxxxxxxxxx_K_xxxxxxxxxK
A0A3B5YUZ4	460	K	xxxxxxxxxE_K_xxxxxxxxxx
P04464	22	K	xxxxxxxxxx_K_Dxxxxxxxxx
A0A3B6KP14	117	K	xxxxxxxxxx_K_xxxxxxxxxK
Q0Q0I7	458	K	xxxxxxxxxx_K_Exxxxxxxxx
A0A3B6LNF9	97	K	xxxxxxxxxx_K_Exxxxxxxxx
A0A3B6JJ46	934	K	xxxxxxxxxx_K_Dxxxxxxxxx
A0A3B6A0C0	331	K	xxxxxxExxx_K_xxxxxxxxxx
A0A3B6JNP8	402	K	xxxxxxxxxx_K_xxExxxxxxx
A0A1D5UKX4	162	K	xxxxxxExxx_K_xxxxxxxxxx
A0A3B6QGV5	173	K	xxxxxxExxx_K_xxxxxxxxxx
A0A3B6KUK5	1147	K	xxxxxxxxxx_K_Dxxxxxxxxx
V5V8A5	87	K	xxxxxxExxx_K_xxxxxxxxxx
A0A3B6PV71	23	K	xxxxxxxxxx_K_xxxxxxxxxK
A0A3B6GTT8	184	K	xxxxxxxxxx_K_xxExxxxxxx
A0A3B5Z534	131	K	xxxxxxxxxx_K_xxxxxxxxxK
A0A3B6GTT8	95	K	xxxxxxxxxx_K_xxxxxxxKxx
A0A3B5ZU43	71	K	xxxxxxxxxx_K_Dxxxxxxxxx
A0A3B6Q974	351	K	xxxxxxxxxx_K_xxxxxxxKxx
Q0Q0I7	588	K	xxxxxxExxx_K_xxxxxxxxxx
A0A3B6PPV6	186	K	xxxxxxxxxE_K_xxxxxxxxxx
W5BMW7	164	K	xxxxxxxxxx_K_xxxxxxxxxK
A0A3B6MW69	118	K	xxxxxxxxxx_K_xxxxxxxKxx
W5G0E6	57	K	xxxxxxxxxx_K_xxxxxxxxRx
A0A3B6SHL8	41	K	xxxxxxExxx_K_xxxxxxxxxx
A0A3B6MZA7	614	K	xxxxxxxxxx_K_xxxxxxxxRx
A0A3B6MJW6	66	K	xxxxxxxxxx_K_Axxxxxxxxx
A0A3B5ZYK2	228	K	xxxxxxxxxE_K_xxxxxxxxxx
A0A3B6TN66	89	K	xxxxxxxxxx_K_Axxxxxxxxx
A0A3B5YY96	16	K	xxxxxxxxxE_K_xxxxxxxxxx
W5FX66	379	K	xxxxxxxxxx_K_xxExxxxxxx
A0A1D6B959	51	K	xxxxxxExxx_K_xxxxxxxxxx
A0A3B6DB95	89	K	xxxxxxxxxx_K_Exxxxxxxxx
A0A3B6UB23	21	K	xxxxxxxxxx_K_Axxxxxxxxx
A0A3B6TPG7	178	K	xxxxxxExxx_K_xxxxxxxxxx
A0A3B6B3V0	357	K	xxxxxxxxxx_K_Axxxxxxxxx
A0A0K1YXN8	39	K	xxxxxxxxxx_K_xxxxxxxxxK
A0A3B6IZN0	199	K	xxxxxxxxxx_K_xxxxxxxxxK
A0A3B6GSP6	283	K	xxxxxxExxx_K_xxxxxxxxxx
A0A1D5UMU8	343	K	xxxxxxxxxx_K_xxxxxxxKxx
A0A3B6DH44	14	K	xxxxxxxxxE_K_xxxxxxxxxx
A0A3B6RSZ0	462	K	xxxxxxxxxx_K_Dxxxxxxxxx
A0A3B6NIR7	343	K	xxxxxxxxxx_K_xxxxxxxKxx
A0A3B6RMS3	79	K	xxxxxxxxxx_K_Axxxxxxxxx
G3E8E1	3	K	xxxxxxxxxx_K_xxExxxxxxx
A0A3B6EMN8	116	K	xxxxxxxxxx_K_xxExxxxxxx
A0A1D5UMU8	436	K	xxxxxxxxxx_K_Exxxxxxxxx
A0A3B6RHV8	51	K	xxxxxxExxx_K_xxxxxxxxxx
A0A1D6D5I2	62	K	xxxxxxxxxx_K_xxExxxxxxx
A0A3B6N2V5	453	K	xxxxxxxxxE_K_xxxxxxxxxx
W5D322	407	K	xxxxxxExxx_K_xxxxxxxxxx
A0A3B6GSD9	177	K	xxxxxxExxx_K_xxxxxxxxxx
A0A3B6TMH1	609	K	xxxxxxExxx_K_xxxxxxxxxx
P38076	317	K	xxxxxxxxxx_K_xxExxxxxxx
A0A3B6IK29	427	K	xxxxxxxxxx_K_xxExxxxxxx
A0A1D5UMU8	936	K	xxxxxxExxx_K_xxxxxxxxxx
A0A3B6TYV1	189	K	xxxxxxxxxE_K_xxxxxxxxxx
A0A3B6QKK7	171	K	xxxxxxxxxE_K_xxxxxxxxxx
A0A3B6TI74	312	K	xxxxxxxxxE_K_xxxxxxxxxx
A0A3B6MMN8	169	K	xxxxxxxxxx_K_xxxxxxxxxK
Q8VYX1	97	K	xxxxxxxxxx_K_xxExxxxxxx
A0A3B6H1T5	299	K	xxxxxxxxxx_K_xxxxxxxxxK
A0A3B6FN32	324	K	xxxxxxxxxx_K_xxxxxxxKxx
A0A3B6CJ24	54	K	xxxxxxExxx_K_xxxxxxxxxx
A0A3B6I483	48	K	xxxxxxxxxx_K_Dxxxxxxxxx
A0A3B6KP10	138	K	xxxxxxxxxE_K_xxxxxxxxxx
A0A3B6NSW4	984	K	xxxxxxxxxx_K_xxxxxxxxxK
A0A3B6BY70	157	K	xxxxxxxxxE_K_xxxxxxxxxx
A0A3B6BY21	270	K	xxxxxxxxxx_K_xxExxxxxxx
A0A3B6HTP8	64	K	xxxxxxxxxx_K_xxxxxxxxxK
A0A3B5ZSP5	118	K	xxxxxxxxxx_K_Dxxxxxxxxx
A0A3B5YUZ4	604	K	xxxxxxExxx_K_xxxxxxxxxx
A0A3B6ASI2	97	K	xxxxxxxxxx_K_xxExxxxxxx
A0A3B6HU78	464	K	xxxxxxxxxx_K_Axxxxxxxxx
A0A3B6TMN0	439	K	xxxxxxxxxx_K_xxxxxxxxxK
A0A3B6PUE7	288	K	xxxxxxExxx_K_xxxxxxxxxx
A0A3B5ZQT4	133	K	xxxxxxxxxx_K_Txxxxxxxxx
A0A3B6B4Y1	140	K	xxxxxxxxxx_K_xxExxxxxxx
A0A3B6KPP2	604	K	xxxxxxExxx_K_xxxxxxxxxx
A0A3B6KGW5	38	K	xxxxxxExxx_K_xxxxxxxxxx
A0A1D5XBW6	60	K	xxxxxxxxxx_K_Txxxxxxxxx
A0A3B6SMQ1	217	K	xxxxxxxxxx_K_Axxxxxxxxx
A0A3B6LGN6	246	K	xxxxxxxxxx_K_Dxxxxxxxxx
A0A3B6HU78	262	K	xxxxxxExxx_K_xxxxxxxxxx
A0A1D6D1Q3	529	K	xxxxxxExxx_K_xxxxxxxxxx
A0A3B6NQQ5	67	K	xxxxxxxxxx_K_Txxxxxxxxx
Q93W25	89	K	xxxxxxxxxE_K_xxxxxxxxxx
W5D179	11	K	xxxxxxxxxx_K_Dxxxxxxxxx
A0A3B6IQT3	270	K	xxxxxxExxx_K_xxxxxxxxxx
A0A3B6IKT5	428	K	xxxxxxxxxx_K_Dxxxxxxxxx
P04464	95	K	xxxxxxxxxx_K_Dxxxxxxxxx
A0A3B6LWL0	217	K	xxxxxxxxxx_K_Dxxxxxxxxx
A0A3B6B5P1	271	K	xxxxxxxxxx_K_xxExxxxxxx
A0A3B6MTF3	502	K	xxxxxxxxxx_K_xxxxxxxKxx
W5ATK7	31	K	xxxxxxExxx_K_xxxxxxxxxx
A0A3B6SMV3	201	K	xxxxxxxxxx_K_xxxxxxxKxx
A0A3B6NI37	122	K	xxxxxxxxxx_K_xxxxxxxKxx
W5B7G0	8	K	xxxxxxxxxx_K_xxxxxxxxRx
A0A3B5XZY3	435	K	xxxxxxxxxx_K_Exxxxxxxxx
W5ATK7	17	K	xxxxxxxxxE_K_xxxxxxxxxx
A0A3B6C419	96	K	xxxxxxxxxx_K_Axxxxxxxxx
A0A3B6JDD4	401	K	xxxxxxExxx_K_xxxxxxxxxx
A0A3B6SGY3	798	K	xxxxxxxxxE_K_xxxxxxxxxx
A0A1D5V256	62	K	xxxxxxExxx_K_xxxxxxxxxx
A0A3B6SRR2	623	K	xxxxxxxxxx_K_xxxxxxxxRx
A0A3B5ZSR0	152	K	xxxxxxxxxE_K_xxxxxxxxxx
A0A077S1F9	31	K	xxxxxxxxxE_K_xxxxxxxxxx
A0A1D5UVZ1	493	K	xxxxxxxxxx_K_xxExxxxxxx
A0A3B6NS94	150	K	xxxxxxxxxx_K_Exxxxxxxxx
A0A3B6QIY7	81	K	xxxxxxxxxx_K_xxExxxxxxx
W5FV41	53	K	xxxxxxxxxx_K_Exxxxxxxxx
A0MA43	60	K	xxxxxxxxxx_K_Dxxxxxxxxx
W5B016	142	K	xxxxxxExxx_K_xxxxxxxxxx
A0A1D5UJQ4	68	K	xxxxxxxxxE_K_xxxxxxxxxx
A0A3B6GVN5	319	K	xxxxxxExxx_K_xxxxxxxxxx
A0A3B6MX05	358	K	xxxxxxxxxx_K_xxxxxxxKxx
A0A3B6GMP4	186	K	xxxxxxxxxx_K_xxExxxxxxx
A0A1D5UQZ5	84	K	xxxxxxExxx_K_xxxxxxxxxx
A7VL25	93	K	xxxxxxxxxx_K_Dxxxxxxxxx
C0KTS8	128	K	xxxxxxxxxx_K_Axxxxxxxxx
O24473	10	K	xxxxxxxxxx_K_Exxxxxxxxx
A0A077S1F9	330	K	xxxxxxxxxx_K_Axxxxxxxxx
A0A3B6MNM8	687	K	xxxxxxExxx_K_xxxxxxxxxx
A0A3B6GYK4	107	K	xxxxxxxxxE_K_xxxxxxxxxx
A0A3B6TM69	100	K	xxxxxxxxxx_K_Axxxxxxxxx
A0A3B6EHG7	321	K	xxxxxxxxxx_K_xxExxxxxxx
A0A3B6GSD6	525	K	xxxxxxxxxx_K_Txxxxxxxxx
A0A3B6HTE0	353	K	xxxxxxxxxx_K_Txxxxxxxxx
A0A3B6EGX8	429	K	xxxxxxExxx_K_xxxxxxxxxx
A0A3B6MUV7	218	K	xxxxxxxxxx_K_Txxxxxxxxx
A0A3B6A0C0	254	K	xxxxxxExxx_K_xxxxxxxxxx
A0A1D5UIY7	393	K	xxxxxxxxxx_K_Exxxxxxxxx
A0A3B6TQR6	26	K	xxxxxxxxxx_K_xxExxxxxxx
A0A3B6KV66	108	K	xxxxxxxxxx_K_xxExxxxxxx
A0A3B6JM77	343	K	xxxxxxxxxx_K_xxExxxxxxx
A0A3B6MVP5	408	K	xxxxxxxxxx_K_Axxxxxxxxx
A0A3B6RKE1	124	K	xxxxxxxxxx_K_Dxxxxxxxxx
A0A3B6RMS3	187	K	xxxxxxxxxx_K_Txxxxxxxxx
W5AGJ5	57	K	xxxxxxExxx_K_xxxxxxxxxx
E6Y0T1	190	K	xxxxxxExxx_K_xxxxxxxxxx
A0A3B6EII0	265	K	xxxxxxxxxx_K_xxExxxxxxx
A0A3B6C311	434	K	xxxxxxxxxx_K_xxExxxxxxx
A0A3B6GVN2	337	K	xxxxxxxxxx_K_xxxxxxxxRx
A0A3B6TH27	176	K	xxxxxxxxxE_K_xxxxxxxxxx
A0A341WSR4	264	K	xxxxxxxxxx_K_Exxxxxxxxx
A0A3B6GY08	275	K	xxxxxxxxxE_K_xxxxxxxxxx
A0A3B6JKZ8	403	K	xxxxxxxxxx_K_xxExxxxxxx
A0A3B5XZB8	211	K	xxxxxxExxx_K_xxxxxxxxxx
A0A3B6GZU5	241	K	xxxxxxExxx_K_xxxxxxxxxx
A0A3B6TCW6	90	K	xxxxxxxxxx_K_xxxxxxxxRx
W5FV41	304	K	xxxxxxxxxx_K_xxxxxxxKxx
A0A1D5ZLT8	57	K	xxxxxxExxx_K_xxxxxxxxxx
A0A077RXT9	148	K	xxxxxxxxxx_K_Exxxxxxxxx
W5FD92	100	K	xxxxxxExxx_K_xxxxxxxxxx
A0A3B6MZQ4	459	K	xxxxxxxxxE_K_xxxxxxxxxx
A0A3B6JBK6	110	K	xxxxxxxxxx_K_xxxxxxxKxx
A0A3B6GTZ6	308	K	xxxxxxExxx_K_xxxxxxxxxx
A0A3B6IPG1	100	K	xxxxxxxxxx_K_xxExxxxxxx
A0A3B6MJW6	346	K	xxxxxxxxxE_K_xxxxxxxxxx
A0A3B6SET8	679	K	xxxxxxxxxx_K_Dxxxxxxxxx
A0A3B6B328	30	K	xxxxxxExxx_K_xxxxxxxxxx
A5HE90	82	K	xxxxxxxxxx_K_Axxxxxxxxx
A0A3B5ZP49	348	K	xxxxxxxxxE_K_xxxxxxxxxx
A0A3B6FHT5	898	K	xxxxxxxxxx_K_Exxxxxxxxx
A0A3B5YUE8	25	K	xxxxxxxxxx_K_xxExxxxxxx
A0A3B6JNC2	104	K	xxxxxxExxx_K_xxxxxxxxxx
A0A3B6NWD9	226	K	xxxxxxxxxx_K_Exxxxxxxxx
A0A3B6RQD3	200	K	xxxxxxxxxx_K_xxExxxxxxx
A0A341YEW4	188	K	xxxxxxxxxx_K_xxExxxxxxx
W5C4P1	154	K	xxxxxxxxxx_K_Txxxxxxxxx
A0A1D5UNQ0	23	K	xxxxxxxxxE_K_xxxxxxxxxx
X4YI83	4	K	xxxxxxxxxx_K_xxxxxxxxxK
A0A3B6KRE9	574	K	xxxxxxExxx_K_xxxxxxxxxx
A0A3B6GVN2	365	K	xxxxxxxxxx_K_Txxxxxxxxx
A0A3B6Q8W6	89	K	xxxxxxxxxx_K_xxxxxxxxxK
A0A3B6DM00	152	K	xxxxxxxxxx_K_Dxxxxxxxxx
A0A3B6JNC3	144	K	xxxxxxExxx_K_xxxxxxxxxx
A0A3B6TH27	102	K	xxxxxxxxxE_K_xxxxxxxxxx
A0A3B6ET17	109	K	xxxxxxxxxE_K_xxxxxxxxxx
A0A3B6TZX7	241	K	xxxxxxxxxx_K_xxxxxxxxRx
A0A3B6JEL1	125	K	xxxxxxxxxx_K_xxxxxxxxRx
A0A3B6GXD4	267	K	xxxxxxxxxx_K_xxxxxxxxxK
W5EIQ2	138	K	xxxxxxxxxx_K_Axxxxxxxxx
W5DTC2	358	K	xxxxxxxxxx_K_Axxxxxxxxx
A0A3B5YUZ4	267	K	xxxxxxxxxx_K_Dxxxxxxxxx
A0A3B6ASY6	811	K	xxxxxxxxxx_K_Txxxxxxxxx
Q43206	424	K	xxxxxxxxxE_K_xxxxxxxxxx
A0A3B6JMB2	387	K	xxxxxxxxxx_K_xxExxxxxxx
A0A341U209	122	K	xxxxxxxxxx_K_Exxxxxxxxx
Q8GTC0	206	K	xxxxxxxxxx_K_xxExxxxxxx
A0A3B6PR34	143	K	xxxxxxxxxx_K_Exxxxxxxxx
A0A3B6MRH3	720	K	xxxxxxxxxx_K_Dxxxxxxxxx
A0A3B6GWQ2	103	K	xxxxxxxxxx_K_xxExxxxxxx
A0A3B6NWI0	970	K	xxxxxxExxx_K_xxxxxxxxxx
A0A3B6A2M5	124	K	xxxxxxxxxx_K_Exxxxxxxxx
A0A3B6MNL5	310	K	xxxxxxExxx_K_xxxxxxxxxx
A0A3B6SP22	202	K	xxxxxxxxxx_K_xxExxxxxxx
A0A3B5XXT8	726	K	xxxxxxxxxE_K_xxxxxxxxxx
A0A3B6RJK8	14	K	xxxxxxExxx_K_xxxxxxxxxx
A7VL25	19	K	xxxxxxxxxx_K_xxExxxxxxx
A0A3B6QAP5	169	K	xxxxxxxxxx_K_Txxxxxxxxx
P49233	87	K	xxxxxxxxxx_K_xxxxxxxKxx
A0A1D5SVH1	86	K	xxxxxxxxxx_K_Txxxxxxxxx
A0A3B6PEE8	556	K	xxxxxxxxxx_K_xxExxxxxxx
A0A3B6TIS2	303	K	xxxxxxxxxx_K_xxxxxxxxxK
A0A3B6NWL9	62	K	xxxxxxxxxx_K_xxxxxxxKxx
A0A3B6N401	238	K	xxxxxxExxx_K_xxxxxxxxxx
A0A3B6IND8	113	K	xxxxxxxxxx_K_Axxxxxxxxx
A0A3B5YZH4	214	K	xxxxxxxxxx_K_Dxxxxxxxxx
A0A3B6JIR3	530	K	xxxxxxxxxE_K_xxxxxxxxxx
A0A3B6FHU0	673	K	xxxxxxxxxx_K_Axxxxxxxxx
A0A3B6PP75	66	K	xxxxxxxxxx_K_Dxxxxxxxxx
A0A3B6GZ25	410	K	xxxxxxxxxx_K_xxExxxxxxx
A0A3B6JE49	68	K	xxxxxxxxxx_K_Txxxxxxxxx
W5I1R7	62	K	xxxxxxxxxE_K_xxxxxxxxxx
W5HD97	51	K	xxxxxxxxxx_K_Exxxxxxxxx
A0A3B6ETU6	333	K	xxxxxxExxx_K_xxxxxxxxxx
A0A1D5Y644	78	K	xxxxxxxxxx_K_xxxxxxxxRx
W5ADS2	48	K	xxxxxxxxxx_K_xxExxxxxxx
A0A3B6HVK5	64	K	xxxxxxxxxx_K_Dxxxxxxxxx
W5GLX4	532	K	xxxxxxxxxx_K_xxxxxxxKxx
A0A3B6HVQ9	625	K	xxxxxxExxx_K_xxxxxxxxxx
A0A3B6QFL1	394	K	xxxxxxExxx_K_xxxxxxxxxx
A0A3B5ZTE4	337	K	xxxxxxxxxE_K_xxxxxxxxxx
A0A3B6NWI0	1361	K	xxxxxxxxxx_K_Exxxxxxxxx
W5D5R6	23	K	xxxxxxxxxx_K_Txxxxxxxxx
A0A3B6DBF1	566	K	xxxxxxxxxx_K_Exxxxxxxxx
Q03033	154	K	xxxxxxxxxx_K_xxxxxxxxxK
A0A3B6KPL2	97	K	xxxxxxExxx_K_xxxxxxxxxx
A0A3B5ZY96	89	K	xxxxxxxxxx_K_Exxxxxxxxx
A0A3B6MTH6	51	K	xxxxxxxxxx_K_Axxxxxxxxx
W5BFZ6	44	K	xxxxxxxxxx_K_Axxxxxxxxx
A0A3B5Y0U1	138	K	xxxxxxxxxx_K_xxxxxxxxRx
A0A3B6GKQ2	124	K	xxxxxxxxxx_K_Axxxxxxxxx
A0A3B6PIG6	1069	K	xxxxxxxxxE_K_xxxxxxxxxx
A0A1D5UZW7	318	K	xxxxxxxxxx_K_Dxxxxxxxxx
A0A3B6FHZ9	401	K	xxxxxxxxxx_K_Axxxxxxxxx
A0A3B6MPU5	1623	K	xxxxxxExxx_K_xxxxxxxxxx
A0A3B6NMP9	124	K	xxxxxxxxxx_K_xxExxxxxxx
A0A3B6KDT7	784	K	xxxxxxxxxx_K_xxxxxxxKxx
A0A3B6R9D3	44	K	xxxxxxxxxx_K_xxxxxxxxRx
A0A3B5ZWI9	228	K	xxxxxxxxxx_K_xxExxxxxxx
A0A3B6APW2	428	K	xxxxxxxxxx_K_xxxxxxxKxx
A0A3B6B0I4	194	K	xxxxxxxxxx_K_Exxxxxxxxx
W5GVD2	59	K	xxxxxxExxx_K_xxxxxxxxxx
A0A3B6EFP8	209	K	xxxxxxExxx_K_xxxxxxxxxx
A0A3B6LM04	367	K	xxxxxxExxx_K_xxxxxxxxxx
A0A3B6PPV6	1056	K	xxxxxxExxx_K_xxxxxxxxxx
A0A3B6GWQ2	277	K	xxxxxxxxxx_K_xxxxxxxxxK
A0A3B6C9E7	25	K	xxxxxxxxxx_K_Exxxxxxxxx
A0A3B6QCB1	88	K	xxxxxxExxx_K_xxxxxxxxxx
A0A3B6GSD6	481	K	xxxxxxxxxx_K_Exxxxxxxxx
A0A3B6HU78	398	K	xxxxxxxxxE_K_xxxxxxxxxx
A0A3B6JKY4	211	K	xxxxxxxxxx_K_Exxxxxxxxx
A0A3B6JP20	92	K	xxxxxxxxxx_K_Txxxxxxxxx
A0A3B6PLQ2	162	K	xxxxxxExxx_K_xxxxxxxxxx
A0A3B6QPY2	892	K	xxxxxxxxxx_K_Dxxxxxxxxx
A0A3B6LKP0	18	K	xxxxxxxxxx_K_Axxxxxxxxx
A0A3B6C719	59	K	xxxxxxxxxE_K_xxxxxxxxxx
A0A3B5Y1W9	821	K	xxxxxxxxxx_K_xxxxxxxKxx
A0A3B6QI71	279	K	xxxxxxxxxx_K_Txxxxxxxxx
A0A1D5UMU8	351	K	xxxxxxExxx_K_xxxxxxxxxx
A0A341PX32	27	K	xxxxxxxxxx_K_Exxxxxxxxx
A0A3B6QPD1	87	K	xxxxxxExxx_K_xxxxxxxxxx
A0A3B6TMY1	7	K	xxxxxxxxxx_K_xxxxxxxxxK
A0A1D5VE13	14	K	xxxxxxxxxx_K_xxxxxxxxxK
W5I4R7	94	K	xxxxxxxxxx_K_xxxxxxxxxK
A0A3B6JNS7	64	K	xxxxxxxxxx_K_xxExxxxxxx
A0A3B6LW10	273	K	xxxxxxExxx_K_xxxxxxxxxx
A0A3B6MS48	129	K	xxxxxxxxxx_K_xxxxxxxxxK
A0A3B6JR58	116	K	xxxxxxxxxx_K_xxExxxxxxx
A0A3B6LQ01	141	K	xxxxxxxxxx_K_Dxxxxxxxxx
U3Q019	75	K	xxxxxxxxxE_K_xxxxxxxxxx
A0A3B6DIN8	48	K	xxxxxxxxxx_K_xxExxxxxxx
A0A3B6LSQ3	589	K	xxxxxxxxxx_K_Axxxxxxxxx
A0A3B6KLK8	235	K	xxxxxxxxxx_K_xxxxxxxKxx
A0A3B6C9T3	34	K	xxxxxxExxx_K_xxxxxxxxxx
A0A3B5ZQ67	571	K	xxxxxxExxx_K_xxxxxxxxxx
A0A3B6NUQ0	88	K	xxxxxxExxx_K_xxxxxxxxxx
W5A520	44	K	xxxxxxxxxx_K_xxxxxxxxxK
A0A3B6SH44	54	K	xxxxxxxxxx_K_Dxxxxxxxxx
A0A3B5YYP4	181	K	xxxxxxxxxx_K_xxxxxxxxRx
A0A3B6HRY1	324	K	xxxxxxxxxx_K_Axxxxxxxxx
A0A3B6QF91	323	K	xxxxxxxxxx_K_xxExxxxxxx
A0A3B6GTZ7	668	K	xxxxxxxxxx_K_Dxxxxxxxxx
A0A3B6SFH8	98	K	xxxxxxxxxE_K_xxxxxxxxxx
Q5I7K2	59	K	xxxxxxxxxx_K_Axxxxxxxxx
A0A3B6EA47	176	K	xxxxxxExxx_K_xxxxxxxxxx
A0A3B6FT97	45	K	xxxxxxxxxx_K_Axxxxxxxxx
A0A1D5WIS4	354	K	xxxxxxxxxx_K_Dxxxxxxxxx
A0A3B6QAP5	203	K	xxxxxxxxxE_K_xxxxxxxxxx
A0A3B6JM59	66	K	xxxxxxxxxx_K_xxxxxxxKxx
A0A3B6HRK0	218	K	xxxxxxxxxx_K_Exxxxxxxxx
A7VL25	86	K	xxxxxxxxxx_K_Dxxxxxxxxx
A0A3B6EGX8	371	K	xxxxxxxxxE_K_xxxxxxxxxx
A0A3B6FHS9	344	K	xxxxxxxxxx_K_xxxxxxxKxx
A0A3B6DGQ9	561	K	xxxxxxxxxE_K_xxxxxxxxxx
A0A3B6RQD3	33	K	xxxxxxxxxx_K_Exxxxxxxxx
A0A3B6MVV0	6	K	xxxxxxxxxx_K_Dxxxxxxxxx
W5D2A3	133	K	xxxxxxxxxx_K_xxExxxxxxx
A0A3B6GX73	74	K	xxxxxxxxxE_K_xxxxxxxxxx
A0A3B6CE87	441	K	xxxxxxxxxx_K_xxExxxxxxx
A0A3B6I2H3	325	K	xxxxxxxxxE_K_xxxxxxxxxx
A0A3B6QF91	608	K	xxxxxxxxxx_K_xxExxxxxxx
A0A3B6PLR8	218	K	xxxxxxExxx_K_xxxxxxxxxx
A0A3B6N1H2	95	K	xxxxxxExxx_K_xxxxxxxxxx
A0A3B6JCE1	777	K	xxxxxxxxxx_K_Exxxxxxxxx
A0A3B6N0E2	519	K	xxxxxxxxxx_K_xxExxxxxxx
A0A3B5ZTD9	356	K	xxxxxxExxx_K_xxxxxxxxxx
A0A1D5UVY7	525	K	xxxxxxExxx_K_xxxxxxxxxx
A0A3B6RHR0	265	K	xxxxxxxxxx_K_xxxxxxxKxx
A0A3B6NRY7	162	K	xxxxxxxxxx_K_Txxxxxxxxx
A0A3B5YVL4	145	K	xxxxxxxxxx_K_Dxxxxxxxxx
A0A3B6KML7	138	K	xxxxxxxxxE_K_xxxxxxxxxx
A0A3B6KE73	374	K	xxxxxxxxxx_K_xxxxxxxxRx
A0A3B6AUN9	15	K	xxxxxxExxx_K_xxxxxxxxxx
Q0Q0I7	558	K	xxxxxxxxxE_K_xxxxxxxxxx
A0A3B6TP41	196	K	xxxxxxxxxE_K_xxxxxxxxxx
A0A3B6IX53	50	K	xxxxxxExxx_K_xxxxxxxxxx
P06528	87	K	xxxxxxxxxx_K_xxxxxxxxRx
A0A1D5UVY7	250	K	xxxxxxxxxx_K_xxxxxxxKxx
A0A3B6QA61	204	K	xxxxxxxxxx_K_Txxxxxxxxx
A0A3B6CE87	362	K	xxxxxxxxxE_K_xxxxxxxxxx
A0A3B6GLS6	463	K	xxxxxxxxxx_K_xxxxxxxxxK
A0A3B6FQJ6	415	K	xxxxxxxxxx_K_Txxxxxxxxx
A0A3B5ZXR6	92	K	xxxxxxxxxE_K_xxxxxxxxxx
Q0Q0I7	416	K	xxxxxxExxx_K_xxxxxxxxxx
A0A3B6MRW1	349	K	xxxxxxxxxx_K_xxExxxxxxx
A0A3B6SNS3	151	K	xxxxxxxxxx_K_xxExxxxxxx
W5D4R0	173	K	xxxxxxxxxx_K_Axxxxxxxxx
A0A1D5V004	248	K	xxxxxxExxx_K_xxxxxxxxxx
Q93W25	147	K	xxxxxxxxxx_K_xxExxxxxxx
A0A3B6I075	173	K	xxxxxxExxx_K_xxxxxxxxxx
A0A3B6JNP8	578	K	xxxxxxExxx_K_xxxxxxxxxx
W5DRS3	469	K	xxxxxxxxxE_K_xxxxxxxxxx
A0A3B6LSN0	187	K	xxxxxxxxxE_K_xxxxxxxxxx
A0A3B6ILR6	196	K	xxxxxxxxxx_K_Dxxxxxxxxx
D8L9F8	207	K	xxxxxxxxxx_K_Dxxxxxxxxx
A0A077RSB7	270	K	xxxxxxxxxx_K_Txxxxxxxxx
W5ADS2	27	K	xxxxxxxxxx_K_Axxxxxxxxx
A0A3B6DD06	304	K	xxxxxxExxx_K_xxxxxxxxxx
A0A3B6JJ96	314	K	xxxxxxxxxx_K_xxxxxxxxxK
A0A3B6LTG4	91	K	xxxxxxxxxx_K_Txxxxxxxxx
A0A3B6EC69	352	K	xxxxxxxxxx_K_Axxxxxxxxx
A0A3B6B5Z1	131	K	xxxxxxxxxE_K_xxxxxxxxxx
W5BMW7	137	K	xxxxxxxxxx_K_xxxxxxxKxx
A0A3B6TST0	444	K	xxxxxxxxxx_K_Dxxxxxxxxx
A0A3B6RRI0	211	K	xxxxxxExxx_K_xxxxxxxxxx
A0A341YAT7	69	K	xxxxxxxxxx_K_Txxxxxxxxx
A0A3B5ZTI8	42	K	xxxxxxExxx_K_xxxxxxxxxx
A0A3B6CG35	275	K	xxxxxxxxxx_K_Txxxxxxxxx
A0A3B6LTG4	357	K	xxxxxxxxxx_K_Axxxxxxxxx
A0A1D6B959	46	K	xxxxxxxxxx_K_Exxxxxxxxx
A0A3B6QFD9	50	K	xxxxxxxxxx_K_Axxxxxxxxx
A0A3B6TJ96	408	K	xxxxxxxxxx_K_Dxxxxxxxxx
A0A3B6JEL3	2257	K	xxxxxxxxxE_K_xxxxxxxxxx
A0A077RSI3	149	K	xxxxxxxxxx_K_Axxxxxxxxx
A7VL25	58	K	xxxxxxxxxx_K_Axxxxxxxxx
A0A3B6Q8W6	99	K	xxxxxxExxx_K_xxxxxxxxxx
A0A3B6KD21	51	K	xxxxxxxxxx_K_xxExxxxxxx
W5HK74	41	K	xxxxxxxxxx_K_xxExxxxxxx
A0A3B5Y314	169	K	xxxxxxxxxx_K_Txxxxxxxxx
W4ZR59	79	K	xxxxxxxxxx_K_Txxxxxxxxx
A0A3B6AYL3	393	K	xxxxxxxxxx_K_Axxxxxxxxx
Q9XPS4	382	K	xxxxxxxxxx_K_Dxxxxxxxxx
A0A1D5UVY7	613	K	xxxxxxExxx_K_xxxxxxxxxx
A0A3B6JMX1	297	K	xxxxxxExxx_K_xxxxxxxxxx
A0A3B6DMY9	63	K	xxxxxxxxxx_K_Exxxxxxxxx
A0A3B6ERB3	95	K	xxxxxxxxxx_K_Exxxxxxxxx
A0A3B6NLX5	21	K	xxxxxxxxxx_K_Axxxxxxxxx
A0A3B6U718	471	K	xxxxxxxxxx_K_xxExxxxxxx
A0A3B6KIZ1	36	K	xxxxxxxxxx_K_Dxxxxxxxxx
A0A3B6PNI2	237	K	xxxxxxxxxx_K_Axxxxxxxxx
A0A3B6MKB8	81	K	xxxxxxxxxx_K_xxxxxxxxRx
A0A3B6SP22	344	K	xxxxxxExxx_K_xxxxxxxxxx
W5B016	140	K	xxxxxxExxx_K_xxxxxxxxxx
I0JTT9	269	K	xxxxxxxxxx_K_xxxxxxxKxx
A0A3B5ZRJ0	310	K	xxxxxxxxxx_K_Axxxxxxxxx
A0A3B5ZTL8	149	K	xxxxxxxxxx_K_xxxxxxxxxK
A0A3B5ZT38	349	K	xxxxxxxxxx_K_Exxxxxxxxx
A0A3B6TIS2	387	K	xxxxxxxxxx_K_Exxxxxxxxx
A0A3B6JJ96	122	K	xxxxxxxxxx_K_Dxxxxxxxxx
A0A3B6RMH1	247	K	xxxxxxExxx_K_xxxxxxxxxx
A0A3B6B7R8	155	K	xxxxxxxxxx_K_xxxxxxxxxK
W5I366	18	K	xxxxxxExxx_K_xxxxxxxxxx
A0A3B6EEL3	36	K	xxxxxxxxxx_K_xxExxxxxxx
A0A3B6DAC5	425	K	xxxxxxxxxx_K_Dxxxxxxxxx
A0A3B6B2L7	137	K	xxxxxxExxx_K_xxxxxxxxxx
A0A1D5UKX4	454	K	xxxxxxxxxx_K_xxxxxxxxxK
A0A3B6KQM5	97	K	xxxxxxxxxx_K_Axxxxxxxxx
A0A3B6MYE4	219	K	xxxxxxxxxx_K_Axxxxxxxxx
A0A3B6SD85	200	K	xxxxxxxxxx_K_Axxxxxxxxx
A0A3B5ZSP5	168	K	xxxxxxxxxx_K_Axxxxxxxxx
A0A3B6JE49	529	K	xxxxxxxxxx_K_Axxxxxxxxx
A0A3B6KUA5	134	K	xxxxxxxxxx_K_xxxxxxxxxK
A0A3B6C0K1	143	K	xxxxxxxxxx_K_xxExxxxxxx
W5EH87	149	K	xxxxxxxxxx_K_Axxxxxxxxx
A0A3B6PHJ2	139	K	xxxxxxxxxx_K_Exxxxxxxxx
A0A3B6IPG1	203	K	xxxxxxExxx_K_xxxxxxxxxx
A0A3B6IUV5	306	K	xxxxxxxxxx_K_Txxxxxxxxx
A0A3B6KFI7	115	K	xxxxxxExxx_K_xxxxxxxxxx
A0A3B6MS53	344	K	xxxxxxxxxE_K_xxxxxxxxxx
A0A3B5ZWW5	96	K	xxxxxxxxxx_K_xxxxxxxxxK
A0A3B6ML72	183	K	xxxxxxxxxx_K_xxxxxxxxxK
A0A3B6B4G1	95	K	xxxxxxExxx_K_xxxxxxxxxx
A0A341Z185	62	K	xxxxxxxxxx_K_Txxxxxxxxx
A0A3B6N0E1	69	K	xxxxxxExxx_K_xxxxxxxxxx
A0A3B6JJZ4	410	K	xxxxxxxxxx_K_Txxxxxxxxx
W5C673	154	K	xxxxxxxxxx_K_Txxxxxxxxx
A0A3B6GVN2	293	K	xxxxxxxxxx_K_xxxxxxxxRx
A0A3B6QI62	22	K	xxxxxxxxxx_K_Dxxxxxxxxx
A0A172WCB1	66	K	xxxxxxExxx_K_xxxxxxxxxx
A0A3B6SP22	32	K	xxxxxxxxxx_K_xxExxxxxxx
A0A3B6FV16	31	K	xxxxxxxxxx_K_Exxxxxxxxx
A0A3B6MXE7	185	K	xxxxxxxxxE_K_xxxxxxxxxx
A0A077RT78	526	K	xxxxxxExxx_K_xxxxxxxxxx
A0A3B6IV26	41	K	xxxxxxxxxE_K_xxxxxxxxxx
A0A3B5ZZW2	54	K	xxxxxxxxxE_K_xxxxxxxxxx
A0A3B6NMR2	337	K	xxxxxxExxx_K_xxxxxxxxxx
A0A0E3IHU6	273	K	xxxxxxExxx_K_xxxxxxxxxx
A0A3B6RB56	128	K	xxxxxxxxxx_K_Exxxxxxxxx
A0A3B6QGQ5	481	K	xxxxxxxxxx_K_xxxxxxxxRx
A0A3B5Z336	88	K	xxxxxxxxxx_K_Txxxxxxxxx
A0A3B6JKD2	231	K	xxxxxxxxxx_K_xxExxxxxxx
L0GED8	16	K	xxxxxxxxxx_K_xxExxxxxxx
Q5I7K5	32	K	xxxxxxxxxx_K_Axxxxxxxxx
A0A3B6HSH2	15	K	xxxxxxxxxx_K_Dxxxxxxxxx
A0A3B6KMW4	17	K	xxxxxxExxx_K_xxxxxxxxxx
P41378	63	K	xxxxxxxxxE_K_xxxxxxxxxx
A0A3B6H3K6	209	K	xxxxxxExxx_K_xxxxxxxxxx
A0A3B6DB70	15	K	xxxxxxxxxx_K_xxExxxxxxx
A0A3B5Y043	20	K	xxxxxxxxxx_K_Dxxxxxxxxx
A0A3B6MJZ2	405	K	xxxxxxExxx_K_xxxxxxxxxx
A0A3B6NSM9	293	K	xxxxxxxxxx_K_Axxxxxxxxx
A0A3B6IM39	75	K	xxxxxxxxxx_K_Axxxxxxxxx
O82071	77	K	xxxxxxxxxE_K_xxxxxxxxxx
A0A3B6JJL8	182	K	xxxxxxxxxx_K_Exxxxxxxxx
A0A3B6MZZ4	204	K	xxxxxxxxxx_K_Axxxxxxxxx
A0A3B6D8R6	333	K	xxxxxxxxxx_K_Exxxxxxxxx
A0A2X0S855	233	K	xxxxxxExxx_K_xxxxxxxxxx
A0A3B6JGN7	165	K	xxxxxxxxxx_K_xxxxxxxxxK
W5DXF3	29	K	xxxxxxExxx_K_xxxxxxxxxx
A0A3B6GTT8	188	K	xxxxxxxxxE_K_xxxxxxxxxx
A0A3B5ZZM6	275	K	xxxxxxxxxx_K_xxxxxxxxxK
W5C1E9	96	K	xxxxxxxxxx_K_xxxxxxxxRx
A0A3B6QFT8	145	K	xxxxxxxxxx_K_xxExxxxxxx
A0A3B6JNX6	494	K	xxxxxxExxx_K_xxxxxxxxxx
A0A3B6GK82	210	K	xxxxxxxxxx_K_xxxxxxxKxx
A0A3B6KML7	474	K	xxxxxxxxxE_K_xxxxxxxxxx
A0A3B6DCE4	126	K	xxxxxxxxxx_K_xxxxxxxxxK
A0A3B6JMG1	71	K	xxxxxxxxxx_K_xxxxxxxxRx
A0A3B6N2V5	315	K	xxxxxxxxxx_K_Axxxxxxxxx
W5DZS4	71	K	xxxxxxxxxx_K_Dxxxxxxxxx
A0A3B5ZQ64	669	K	xxxxxxxxxx_K_xxxxxxxKxx
A0A3B6PLM4	40	K	xxxxxxxxxx_K_Exxxxxxxxx
A0A3B5Z1P0	55	K	xxxxxxExxx_K_xxxxxxxxxx
A0A3B6MZ62	331	K	xxxxxxxxxx_K_xxxxxxxxRx
A0A3B6FV16	22	K	xxxxxxxxxx_K_Dxxxxxxxxx
Q0Q0I7	519	K	xxxxxxxxxx_K_Exxxxxxxxx
A0A3B6EEA7	149	K	xxxxxxxxxx_K_Axxxxxxxxx
A0A3B6TK99	178	K	xxxxxxExxx_K_xxxxxxxxxx
A0A3B6HTI6	275	K	xxxxxxxxxE_K_xxxxxxxxxx
W5GR34	36	K	xxxxxxxxxx_K_Dxxxxxxxxx
A0A2X0S855	314	K	xxxxxxExxx_K_xxxxxxxxxx
A0A3B6LL39	251	K	xxxxxxxxxE_K_xxxxxxxxxx
A0A3B5Y6U6	67	K	xxxxxxxxxx_K_xxxxxxxxxK
A0A1D5UI03	560	K	xxxxxxExxx_K_xxxxxxxxxx
W5GLX4	518	K	xxxxxxxxxx_K_Exxxxxxxxx
A0A3B6RKE1	249	K	xxxxxxxxxE_K_xxxxxxxxxx
A0A3B6JRJ8	209	K	xxxxxxxxxx_K_xxExxxxxxx
A0A3B6SER8	37	K	xxxxxxxxxx_K_xxxxxxxxRx
A0A3B6AQX3	48	K	xxxxxxxxxx_K_xxxxxxxxxK
A0A3B5Y1L0	457	K	xxxxxxxxxx_K_Axxxxxxxxx
A0A3B6TSI9	269	K	xxxxxxxxxx_K_xxxxxxxxRx
A0A3B6MZU1	34	K	xxxxxxxxxx_K_Exxxxxxxxx
A0A3B6ARH0	174	K	xxxxxxExxx_K_xxxxxxxxxx
A0A3B6LT77	874	K	xxxxxxxxxx_K_xxxxxxxKxx
A0A3B6LJK2	497	K	xxxxxxxxxx_K_Axxxxxxxxx
A0A3B6GWU4	66	K	xxxxxxxxxE_K_xxxxxxxxxx
A0A1D5UI03	553	K	xxxxxxxxxE_K_xxxxxxxxxx
A0A3B6EEA7	156	K	xxxxxxxxxx_K_Dxxxxxxxxx
A0A3B6FNR1	132	K	xxxxxxxxxx_K_Axxxxxxxxx
A0A3B6GY08	265	K	xxxxxxxxxx_K_Axxxxxxxxx
A0A3B6QPW0	292	K	xxxxxxxxxx_K_xxxxxxxxxK
A0A3B6JJG0	123	K	xxxxxxxxxx_K_xxExxxxxxx
W5C4P1	203	K	xxxxxxxxxx_K_Txxxxxxxxx
A0A3B6H2Z0	28	K	xxxxxxxxxE_K_xxxxxxxxxx
U5HTD8	49	K	xxxxxxxxxx_K_xxxxxxxxxK
A0A3B6U949	47	K	xxxxxxxxxx_K_Exxxxxxxxx
A0A1D5WW05	126	K	xxxxxxxxxx_K_xxxxxxxKxx
A0A3B6RHR0	605	K	xxxxxxxxxx_K_xxExxxxxxx
W5BNT1	331	K	xxxxxxxxxx_K_Exxxxxxxxx
A0A1D5UI03	800	K	xxxxxxxxxx_K_Txxxxxxxxx
A0A3B6LRB5	3	K	xxxxxxxxxx_K_Exxxxxxxxx
A0A3B6KLR8	101	K	xxxxxxxxxx_K_Exxxxxxxxx
A0A3B6ENC8	410	K	xxxxxxxxxx_K_Txxxxxxxxx
A0A3B5ZT57	45	K	xxxxxxxxxE_K_xxxxxxxxxx
I7LRG9	83	K	xxxxxxxxxx_K_xxxxxxxxxK
A0A3B5Y591	118	K	xxxxxxxxxx_K_xxxxxxxxRx
A0A3B6BAE5	248	K	xxxxxxxxxx_K_Axxxxxxxxx
A0A3B6JEH7	59	K	xxxxxxxxxx_K_xxxxxxxxRx
A0A3B6QLH8	294	K	xxxxxxxxxx_K_Axxxxxxxxx
A0A3B6TT46	296	K	xxxxxxxxxx_K_xxExxxxxxx
A0A3B5Y1L8	337	K	xxxxxxxxxx_K_Dxxxxxxxxx
A0A1D6D5I2	13	K	xxxxxxExxx_K_xxxxxxxxxx
A0A3B6DKJ3	38	K	xxxxxxExxx_K_xxxxxxxxxx
A0A3B6GR18	7	K	xxxxxxxxxx_K_Axxxxxxxxx
A0A3B6KE29	169	K	xxxxxxxxxx_K_Axxxxxxxxx
A0A3B6TRE9	238	K	xxxxxxExxx_K_xxxxxxxxxx
Q5I7L2	51	K	xxxxxxxxxx_K_Axxxxxxxxx
I0JTT9	355	K	xxxxxxxxxx_K_Exxxxxxxxx
A0A1D6CXF2	213	K	xxxxxxxxxx_K_Dxxxxxxxxx
A0A3B6QJT1	125	K	xxxxxxExxx_K_xxxxxxxxxx
A0A3B6PPV6	629	K	xxxxxxxxxx_K_xxExxxxxxx
A0A3B6D6L9	273	K	xxxxxxxxxx_K_Dxxxxxxxxx
A0A3B6KRQ3	50	K	xxxxxxxxxx_K_xxxxxxxxRx
A0A3B6JD66	251	K	xxxxxxExxx_K_xxxxxxxxxx
W5FTF6	76	K	xxxxxxxxxx_K_Dxxxxxxxxx
W5BSX7	145	K	xxxxxxxxxE_K_xxxxxxxxxx
A0A3B6ELF0	187	K	xxxxxxxxxx_K_Axxxxxxxxx
A0A3B6H0S3	141	K	xxxxxxxxxx_K_xxxxxxxxRx
A0A3B6NSQ8	293	K	xxxxxxxxxx_K_Axxxxxxxxx
A0A3B6JIR3	567	K	xxxxxxxxxx_K_xxExxxxxxx
A7J2I2	3	K	xxxxxxxxxx_K_xxExxxxxxx
A0A3B6JNC2	30	K	xxxxxxExxx_K_xxxxxxxxxx
A5HE90	196	K	xxxxxxExxx_K_xxxxxxxxxx
A0A3B6MW80	231	K	xxxxxxxxxE_K_xxxxxxxxxx
A0A341WJR0	239	K	xxxxxxxxxE_K_xxxxxxxxxx
A0A3B6GR75	167	K	xxxxxxxxxx_K_Axxxxxxxxx
A0A3B5Z044	289	K	xxxxxxxxxx_K_xxxxxxxxxK
A0A3B6TX53	706	K	xxxxxxxxxx_K_xxExxxxxxx
A0A3B6ST96	283	K	xxxxxxxxxx_K_Axxxxxxxxx
A0A3B6QDI6	370	K	xxxxxxxxxx_K_xxExxxxxxx
A0A0C4BIT2	349	K	xxxxxxxxxx_K_Dxxxxxxxxx
A0A3B6PNI2	163	K	xxxxxxxxxx_K_xxxxxxxKxx
A0A1D6D5I2	69	K	xxxxxxExxx_K_xxxxxxxxxx
A0A3B6MRY3	12	K	xxxxxxxxxx_K_xxxxxxxxxK
A0A172WCB1	41	K	xxxxxxxxxE_K_xxxxxxxxxx
A0A3B6SFH8	122	K	xxxxxxxxxx_K_xxxxxxxxxK
A0A3B6LN86	41	K	xxxxxxxxxx_K_Exxxxxxxxx
W5GBW4	294	K	xxxxxxxxxx_K_xxxxxxxxRx
A0A3B6I0D3	31	K	xxxxxxxxxE_K_xxxxxxxxxx
A0A3B6FRA7	193	K	xxxxxxxxxx_K_Exxxxxxxxx
A0A3B6JNP8	681	K	xxxxxxxxxx_K_Dxxxxxxxxx
U5HTF2	264	K	xxxxxxExxx_K_xxxxxxxxxx
A0A3B6MVV1	96	K	xxxxxxxxxx_K_Dxxxxxxxxx
A0A3B6QF91	43	K	xxxxxxExxx_K_xxxxxxxxxx
A0A3B5XZY3	507	K	xxxxxxExxx_K_xxxxxxxxxx
A0A3B6MQX8	160	K	xxxxxxxxxx_K_xxxxxxxxRx
T1VYS7	40	K	xxxxxxxxxx_K_xxExxxxxxx
A0A3B6TLG9	383	K	xxxxxxxxxx_K_Dxxxxxxxxx
A0A3B6REL8	120	K	xxxxxxExxx_K_xxxxxxxxxx
A0A3B6MZZ4	293	K	xxxxxxxxxx_K_Exxxxxxxxx
A0A3B5ZW19	305	K	xxxxxxExxx_K_xxxxxxxxxx
A0A3B6RLY4	4	K	xxxxxxxxxx_K_Txxxxxxxxx
Q6KCK6	202	K	xxxxxxxxxx_K_Exxxxxxxxx
A0A3B6ISZ3	84	K	xxxxxxxxxE_K_xxxxxxxxxx
A0A3B6MII9	346	K	xxxxxxxxxE_K_xxxxxxxxxx
W5FTF6	81	K	xxxxxxxxxE_K_xxxxxxxxxx
A0A3B6NRY8	694	K	xxxxxxxxxx_K_xxxxxxxxxK
A0A3B6MJZ2	473	K	xxxxxxxxxx_K_Exxxxxxxxx
A0A3B6TSR6	86	K	xxxxxxxxxx_K_xxxxxxxxxK
W5GLX4	530	K	xxxxxxxxxE_K_xxxxxxxxxx
A0A3B5YYQ7	160	K	xxxxxxExxx_K_xxxxxxxxxx
A0A3B6U498	138	K	xxxxxxExxx_K_xxxxxxxxxx
A0A3B6EE25	7	K	xxxxxxxxxx_K_Axxxxxxxxx
Q0Q0I7	546	K	xxxxxxExxx_K_xxxxxxxxxx
A0A3B6KKB6	414	K	xxxxxxExxx_K_xxxxxxxxxx
A0A3B6JP20	82	K	xxxxxxxxxx_K_Dxxxxxxxxx
A0A3B6ASP4	107	K	xxxxxxExxx_K_xxxxxxxxxx
A0A3B5ZPM7	43	K	xxxxxxxxxx_K_Dxxxxxxxxx
A0A3B6MS48	196	K	xxxxxxxxxE_K_xxxxxxxxxx
A0A0E3IDZ3	254	K	xxxxxxxxxx_K_xxxxxxxKxx
Q8VYX1	289	K	xxxxxxxxxx_K_Axxxxxxxxx
A0A3B6ESZ2	49	K	xxxxxxxxxx_K_xxExxxxxxx
A0A3B6JDN2	279	K	xxxxxxxxxx_K_xxxxxxxxRx
W5FEZ3	79	K	xxxxxxxxxx_K_Axxxxxxxxx
A0A3B6JM15	393	K	xxxxxxxxxx_K_Axxxxxxxxx
A0A3B6DPM9	335	K	xxxxxxxxxx_K_Exxxxxxxxx
A0A0C4BK41	196	K	xxxxxxExxx_K_xxxxxxxxxx
A0A3B6ENC8	320	K	xxxxxxxxxx_K_xxExxxxxxx
A0A3B6B9J0	170	K	xxxxxxxxxE_K_xxxxxxxxxx
A0A3B6RKX9	2	K	xxxxxxxxxx_K_Axxxxxxxxx
A0A1D6S634	156	K	xxxxxxxxxx_K_Axxxxxxxxx
A0A3B6N401	30	K	xxxxxxxxxE_K_xxxxxxxxxx
A0A3B6B2Z5	15	K	xxxxxxxxxx_K_xxExxxxxxx
A0A3B6TSI9	314	K	xxxxxxxxxx_K_xxxxxxxxRx
A0A3B5ZZG3	45	K	xxxxxxExxx_K_xxxxxxxxxx
A0A3B6DN70	344	K	xxxxxxxxxE_K_xxxxxxxxxx
A0A3B6LK90	372	K	xxxxxxxxxE_K_xxxxxxxxxx
A0A3B6QA61	215	K	xxxxxxxxxx_K_xxExxxxxxx
W5I2D5	19	K	xxxxxxxxxx_K_xxxxxxxKxx
W5ETB0	16	K	xxxxxxxxxx_K_xxxxxxxKxx
A0A3B5ZW34	38	K	xxxxxxxxxx_K_Axxxxxxxxx
A0A3B6JKB0	73	K	xxxxxxxxxx_K_xxExxxxxxx
A0A3B6GVQ9	393	K	xxxxxxxxxE_K_xxxxxxxxxx
A0A1D5UGB6	159	K	xxxxxxxxxE_K_xxxxxxxxxx
A0A3B6KRQ3	272	K	xxxxxxxxxE_K_xxxxxxxxxx
A0A3B5YRW4	117	K	xxxxxxExxx_K_xxxxxxxxxx
W5CXP9	544	K	xxxxxxExxx_K_xxxxxxxxxx
A0A0K1YXN8	312	K	xxxxxxExxx_K_xxxxxxxxxx
W5CRY0	170	K	xxxxxxExxx_K_xxxxxxxxxx
A0A3B6NRZ2	87	K	xxxxxxxxxE_K_xxxxxxxxxx
A0A3B6CCT4	231	K	xxxxxxxxxx_K_Dxxxxxxxxx
A0A3B6KS35	135	K	xxxxxxxxxx_K_Exxxxxxxxx
A0A3B6B023	132	K	xxxxxxxxxx_K_xxxxxxxxxK
A0A3B6IJ95	411	K	xxxxxxExxx_K_xxxxxxxxxx
A0A3B6DPJ2	560	K	xxxxxxxxxx_K_xxExxxxxxx
A0A3B6IPJ5	66	K	xxxxxxxxxx_K_xxExxxxxxx
A0A3B6LMN7	82	K	xxxxxxxxxE_K_xxxxxxxxxx
A0A3B6QIZ6	163	K	xxxxxxExxx_K_xxxxxxxxxx
A0A3B6IXV9	271	K	xxxxxxxxxx_K_xxxxxxxxxK
A0A0C4BIT2	187	K	xxxxxxExxx_K_xxxxxxxxxx
A0A3B5ZT57	34	K	xxxxxxxxxx_K_Axxxxxxxxx
A0A3B6TIS2	509	K	xxxxxxxxxx_K_xxExxxxxxx
A0A3B6PTM7	357	K	xxxxxxExxx_K_xxxxxxxxxx
W5CAC3	84	K	xxxxxxxxxx_K_xxxxxxxxxK
A0A3B5YUE8	151	K	xxxxxxExxx_K_xxxxxxxxxx
A0A3B6CIR4	109	K	xxxxxxxxxx_K_xxExxxxxxx
A0A3B6FGR1	72	K	xxxxxxxxxx_K_Axxxxxxxxx
A0A3B6TT46	246	K	xxxxxxxxxE_K_xxxxxxxxxx
A0A3B5YYZ9	38	K	xxxxxxxxxx_K_Dxxxxxxxxx
A0A3B6RJF6	63	K	xxxxxxxxxE_K_xxxxxxxxxx
A0A1D5S567	29	K	xxxxxxxxxx_K_Exxxxxxxxx
W5AH12	328	K	xxxxxxxxxx_K_xxxxxxxxxK
A0A3B6C3X9	115	K	xxxxxxxxxx_K_xxxxxxxKxx
A0A3B6TM62	126	K	xxxxxxExxx_K_xxxxxxxxxx
A0A3B6PLP7	22	K	xxxxxxxxxx_K_Txxxxxxxxx
A0A3B6FY81	123	K	xxxxxxxxxx_K_Txxxxxxxxx
A0A3B6EQ88	478	K	xxxxxxxxxE_K_xxxxxxxxxx
A0A3B6MVG2	448	K	xxxxxxExxx_K_xxxxxxxxxx
A0A3B6NM07	1086	K	xxxxxxxxxE_K_xxxxxxxxxx
A0A3B6PLC5	147	K	xxxxxxxxxx_K_xxExxxxxxx
A0A3B6MT13	67	K	xxxxxxxxxx_K_Exxxxxxxxx
A0A3B6MZ62	372	K	xxxxxxExxx_K_xxxxxxxxxx
W5D2H2	185	K	xxxxxxxxxx_K_xxExxxxxxx
A0A3B6PHJ2	87	K	xxxxxxxxxx_K_Txxxxxxxxx
W5HK74	476	K	xxxxxxxxxx_K_Txxxxxxxxx
A0A3B6H0B6	48	K	xxxxxxxxxx_K_xxExxxxxxx
A0A3B6IUN0	60	K	xxxxxxxxxx_K_Txxxxxxxxx
A0A3B6H0L0	250	K	xxxxxxxxxx_K_Axxxxxxxxx
A0A3B6KDT7	708	K	xxxxxxxxxx_K_xxxxxxxxxK
A0A3B6HVK5	204	K	xxxxxxxxxx_K_Axxxxxxxxx
A0A1D5WW05	310	K	xxxxxxExxx_K_xxxxxxxxxx
A0A1D5ZLT8	38	K	xxxxxxxxxx_K_Exxxxxxxxx
A0A3B6A2M5	248	K	xxxxxxxxxE_K_xxxxxxxxxx
A0A3B6SLY3	124	K	xxxxxxxxxx_K_xxExxxxxxx
A0A3B6KGM8	17	K	xxxxxxxxxx_K_Dxxxxxxxxx
A0A3B6JGL2	75	K	xxxxxxxxxx_K_Axxxxxxxxx
A0A3B6HT09	252	K	xxxxxxxxxx_K_Axxxxxxxxx
A0A3B6TKI9	566	K	xxxxxxxxxE_K_xxxxxxxxxx
A0A3B5ZMC3	964	K	xxxxxxxxxx_K_xxxxxxxxxK
Q5I7K2	158	K	xxxxxxxxxx_K_Exxxxxxxxx
A0A3B6NQB8	122	K	xxxxxxxxxx_K_xxExxxxxxx
A0A3B6NNE0	206	K	xxxxxxxxxx_K_xxxxxxxxxK
A0A3B6RGT4	474	K	xxxxxxxxxx_K_Axxxxxxxxx
A0A3B6N3F4	36	K	xxxxxxxxxx_K_xxxxxxxxxK
A0A3B6FTB9	132	K	xxxxxxExxx_K_xxxxxxxxxx
A0A3B5XXH8	174	K	xxxxxxxxxx_K_Axxxxxxxxx
A0A3B6NT83	181	K	xxxxxxxxxx_K_Axxxxxxxxx
A0A3B6C285	81	K	xxxxxxxxxx_K_xxxxxxxxRx
A0A3B6EIP9	116	K	xxxxxxExxx_K_xxxxxxxxxx
A0A3B6JMR9	718	K	xxxxxxxxxx_K_xxExxxxxxx
W5AH12	330	K	xxxxxxxxxx_K_xxxxxxxKxx
A0A3B5ZZD0	370	K	xxxxxxxxxx_K_Axxxxxxxxx
W5CAC3	132	K	xxxxxxxxxx_K_xxExxxxxxx
A0A3B5Y7A3	90	K	xxxxxxExxx_K_xxxxxxxxxx
A0A3B6B2K3	663	K	xxxxxxxxxx_K_Exxxxxxxxx
A0A3B6AWJ8	199	K	xxxxxxxxxx_K_Txxxxxxxxx
W5FX66	324	K	xxxxxxxxxx_K_Exxxxxxxxx
A0A173FEH1	178	K	xxxxxxxxxx_K_Txxxxxxxxx
A0A1D5SVH1	271	K	xxxxxxxxxx_K_xxxxxxxxxK
A0A3B6PS87	329	K	xxxxxxxxxx_K_Dxxxxxxxxx
A0A3B6RE91	345	K	xxxxxxxxxx_K_xxxxxxxKxx
A0A3B6U387	11	K	xxxxxxxxxx_K_Txxxxxxxxx
A0A3B6PS03	262	K	xxxxxxxxxx_K_Txxxxxxxxx
A0A3B6TNM4	175	K	xxxxxxxxxx_K_Exxxxxxxxx
A0A077RR02	238	K	xxxxxxExxx_K_xxxxxxxxxx
A0A3B6RRH6	352	K	xxxxxxxxxx_K_Axxxxxxxxx
A0A3B6RE30	100	K	xxxxxxxxxx_K_Exxxxxxxxx
A0A3B6B1E1	361	K	xxxxxxxxxE_K_xxxxxxxxxx
T1VYS7	61	K	xxxxxxExxx_K_xxxxxxxxxx
A0A3B6HYW3	121	K	xxxxxxExxx_K_xxxxxxxxxx
A0A3B6ENC8	354	K	xxxxxxExxx_K_xxxxxxxxxx
A0A3B6NMK5	634	K	xxxxxxxxxx_K_Txxxxxxxxx
A0A3B6JLA4	289	K	xxxxxxExxx_K_xxxxxxxxxx
A0A3B6NSW9	72	K	xxxxxxxxxx_K_xxxxxxxxRx
A0A3B6N2V5	553	K	xxxxxxxxxE_K_xxxxxxxxxx
A0A3B6QGW7	15	K	xxxxxxxxxx_K_xxExxxxxxx
W5D2L0	67	K	xxxxxxxxxx_K_Exxxxxxxxx
A0A3B6JL78	229	K	xxxxxxxxxE_K_xxxxxxxxxx
A0A3B6CD07	447	K	xxxxxxxxxx_K_xxExxxxxxx
A0A3B6FJS9	201	K	xxxxxxxxxx_K_Axxxxxxxxx
A0A3B5ZS52	247	K	xxxxxxxxxx_K_Exxxxxxxxx
A0A3B6JGQ8	419	K	xxxxxxxxxx_K_xxxxxxxKxx
W5C6Q1	88	K	xxxxxxxxxx_K_Exxxxxxxxx
A0A1D5W7M9	116	K	xxxxxxExxx_K_xxxxxxxxxx
A0A3B6LEZ6	66	K	xxxxxxxxxx_K_Axxxxxxxxx
A0A3B6DB95	124	K	xxxxxxxxxx_K_Axxxxxxxxx
A0A3B6U0B3	4	K	xxxxxxxxxE_K_xxxxxxxxxx
A0A3B6TSU1	2	K	xxxxxxxxxx_K_Axxxxxxxxx
A0A3B6TH52	532	K	xxxxxxxxxE_K_xxxxxxxxxx
A0A3B6CGC1	409	K	xxxxxxxxxE_K_xxxxxxxxxx
A0A3B5Y2T4	85	K	xxxxxxxxxx_K_xxxxxxxKxx
A0A3B6DK13	700	K	xxxxxxxxxx_K_Txxxxxxxxx
A0A3B6B2K1	449	K	xxxxxxExxx_K_xxxxxxxxxx
A0A3B6JL26	117	K	xxxxxxxxxE_K_xxxxxxxxxx
A0A3B5ZSR0	4	K	xxxxxxxxxx_K_Exxxxxxxxx
A0A3B6NS94	161	K	xxxxxxxxxx_K_Txxxxxxxxx
A0A3B6QGV5	39	K	xxxxxxxxxx_K_Exxxxxxxxx
A0A3B6TT11	4	K	xxxxxxxxxx_K_Exxxxxxxxx
A0A1D6D5I2	15	K	xxxxxxxxxx_K_Txxxxxxxxx
A0A3B6ASY6	375	K	xxxxxxxxxx_K_xxxxxxxKxx
A0A3B6DLZ9	825	K	xxxxxxxxxx_K_xxExxxxxxx
A0A3B6FJS9	188	K	xxxxxxxxxx_K_xxExxxxxxx
A0A3B6JN37	252	K	xxxxxxxxxx_K_Axxxxxxxxx
A0A3B6TQA5	10	K	xxxxxxxxxx_K_Axxxxxxxxx
A0A1D5WW05	44	K	xxxxxxxxxE_K_xxxxxxxxxx
A0A3B6MJZ2	141	K	xxxxxxxxxx_K_Axxxxxxxxx
A0A3B6NTV2	93	K	xxxxxxxxxx_K_Axxxxxxxxx
A0A3B6TJX9	298	K	xxxxxxExxx_K_xxxxxxxxxx
A0A3B6KHJ0	870	K	xxxxxxExxx_K_xxxxxxxxxx
A0A1D5V256	24	K	xxxxxxxxxx_K_xxxxxxxKxx
A0A1D5UJQ4	146	K	xxxxxxxxxx_K_xxExxxxxxx
A0A3B6DHX3	1074	K	xxxxxxxxxx_K_xxExxxxxxx
A0A3B6GQS5	85	K	xxxxxxxxxx_K_xxExxxxxxx
A0A1D5ZLT8	24	K	xxxxxxExxx_K_xxxxxxxxxx
A0A3B6MNM7	59	K	xxxxxxxxxE_K_xxxxxxxxxx
W5FV41	45	K	xxxxxxxxxx_K_xxxxxxxKxx
A0A3B6C9T3	8	K	xxxxxxExxx_K_xxxxxxxxxx
A0A3B6C1T7	96	K	xxxxxxxxxx_K_Txxxxxxxxx
A0A1D5UMU8	49	K	xxxxxxxxxx_K_xxExxxxxxx
A0A172WCB1	31	K	xxxxxxxxxx_K_Dxxxxxxxxx
A0A3B6MZD2	186	K	xxxxxxxxxx_K_Dxxxxxxxxx
B2B9T8	60	K	xxxxxxExxx_K_xxxxxxxxxx
A0A3B6QPU3	179	K	xxxxxxxxxx_K_xxExxxxxxx
A0A1D6CGH8	123	K	xxxxxxxxxx_K_Dxxxxxxxxx
A0A3B6DC18	298	K	xxxxxxxxxx_K_Exxxxxxxxx
A0A3B6IKM2	36	K	xxxxxxxxxx_K_xxxxxxxxRx
A0A3B6EK99	64	K	xxxxxxxxxx_K_xxExxxxxxx
A0A3B6TNZ4	18	K	xxxxxxExxx_K_xxxxxxxxxx
A0A3B6LID4	546	K	xxxxxxxxxE_K_xxxxxxxxxx
A0A3B5XVF6	364	K	xxxxxxxxxE_K_xxxxxxxxxx
A0A3B6JKU9	399	K	xxxxxxxxxx_K_Dxxxxxxxxx
A0A3B6SFH8	113	K	xxxxxxxxxE_K_xxxxxxxxxx
A0A3B6JFS6	833	K	xxxxxxxxxE_K_xxxxxxxxxx
A0A3B5ZWM4	61	K	xxxxxxxxxE_K_xxxxxxxxxx
A0A3B5XTY5	155	K	xxxxxxxxxx_K_Exxxxxxxxx
A0A3B6GYE6	31	K	xxxxxxxxxE_K_xxxxxxxxxx
A0A3B6DM00	170	K	xxxxxxxxxE_K_xxxxxxxxxx
A0A3B6TGU0	614	K	xxxxxxxxxx_K_Axxxxxxxxx
A0A3B6AQL7	1046	K	xxxxxxxxxx_K_xxxxxxxxRx
Q84N28	337	K	xxxxxxExxx_K_xxxxxxxxxx
A0A3B6N0W6	574	K	xxxxxxxxxx_K_Dxxxxxxxxx
A0A172WCB1	47	K	xxxxxxExxx_K_xxxxxxxxxx
A0A3B6KHS7	131	K	xxxxxxxxxx_K_Axxxxxxxxx
A0A3B6NVL0	143	K	xxxxxxxxxE_K_xxxxxxxxxx
A0A3B6QE21	90	K	xxxxxxxxxx_K_Axxxxxxxxx
A0A3B6TRE9	223	K	xxxxxxExxx_K_xxxxxxxxxx
A0A3B6HSG5	568	K	xxxxxxxxxx_K_Dxxxxxxxxx
A0A3B6PQG6	17	K	xxxxxxxxxx_K_xxxxxxxKxx
A0A3B6RNY8	547	K	xxxxxxExxx_K_xxxxxxxxxx
A0A3B6LIH4	43	K	xxxxxxxxxx_K_Dxxxxxxxxx
A0A3B6JN37	327	K	xxxxxxExxx_K_xxxxxxxxxx
A0A3B6ED37	184	K	xxxxxxxxxx_K_Txxxxxxxxx
A9LIN4	42	K	xxxxxxxxxx_K_xxxxxxxxRx
A0A3B6H1T5	305	K	xxxxxxExxx_K_xxxxxxxxxx
A0A3B6RBL7	354	K	xxxxxxxxxE_K_xxxxxxxxxx
A0A3B6NWK6	121	K	xxxxxxxxxE_K_xxxxxxxxxx
A0A3B6RKD6	14	K	xxxxxxxxxx_K_Dxxxxxxxxx
A0A3B6C9T3	68	K	xxxxxxxxxE_K_xxxxxxxxxx
A0A3B6TIS1	369	K	xxxxxxExxx_K_xxxxxxxxxx
W5GLX4	567	K	xxxxxxxxxx_K_xxxxxxxKxx
A0A3B6SI39	100	K	xxxxxxxxxE_K_xxxxxxxxxx
A0A3B6C0N6	91	K	xxxxxxxxxx_K_xxxxxxxxxK
A0A3B5ZPV7	325	K	xxxxxxxxxE_K_xxxxxxxxxx
A0A3B6C3S5	254	K	xxxxxxxxxx_K_Exxxxxxxxx
A0A3B6BYZ7	201	K	xxxxxxxxxx_K_xxxxxxxxxK
A0A3B6PJL5	215	K	xxxxxxxxxE_K_xxxxxxxxxx
Q95H49	122	K	xxxxxxxxxx_K_Exxxxxxxxx
A0A3B6NS48	39	K	xxxxxxxxxx_K_xxxxxxxxxK
A0A3B6GWA7	12	K	xxxxxxxxxx_K_Exxxxxxxxx
A0A3B6MRC8	186	K	xxxxxxxxxx_K_Exxxxxxxxx
W5FEU1	11	K	xxxxxxxxxx_K_Txxxxxxxxx
A0A3B6E9I6	163	K	xxxxxxxxxx_K_Txxxxxxxxx
A0A3B6DM05	400	K	xxxxxxxxxx_K_Axxxxxxxxx
A0A3B6PNI9	105	K	xxxxxxxxxx_K_xxExxxxxxx
A0A3B6RH01	441	K	xxxxxxxxxx_K_Dxxxxxxxxx
A0A3B6JDW4	205	K	xxxxxxxxxx_K_xxExxxxxxx
A0A3B6MVP8	74	K	xxxxxxxxxE_K_xxxxxxxxxx
A0A1D5S567	15	K	xxxxxxxxxE_K_xxxxxxxxxx
A0A3B6GU21	15	K	xxxxxxxxxE_K_xxxxxxxxxx
A0A172WCB1	8	K	xxxxxxxxxE_K_xxxxxxxxxx
A0A3B6KFS9	346	K	xxxxxxxxxx_K_xxxxxxxxRx
A0A3B6SMQ1	265	K	xxxxxxxxxx_K_Exxxxxxxxx
Q93W25	26	K	xxxxxxxxxx_K_Dxxxxxxxxx
A0A3B6JCD6	183	K	xxxxxxExxx_K_xxxxxxxxxx
A7VL25	42	K	xxxxxxxxxx_K_Dxxxxxxxxx
A0A3B6THY1	196	K	xxxxxxxxxx_K_Exxxxxxxxx
P11383	252	K	xxxxxxExxx_K_xxxxxxxxxx
A0A3B6PKM0	178	K	xxxxxxxxxx_K_Dxxxxxxxxx
Q76ME3	7	K	xxxxxxxxxx_K_xxxxxxxKxx
A0A3B5ZT11	491	K	xxxxxxxxxx_K_Axxxxxxxxx
A0A3B6JMS0	79	K	xxxxxxxxxx_K_xxxxxxxxxK
A0A3B6I016	172	K	xxxxxxxxxx_K_xxExxxxxxx
A0A3B6GSC9	470	K	xxxxxxExxx_K_xxxxxxxxxx
A0A3B6TM89	239	K	xxxxxxxxxx_K_Axxxxxxxxx
A0A3B6IXV9	255	K	xxxxxxxxxx_K_Exxxxxxxxx
A0A3B6SMQ8	337	K	xxxxxxxxxx_K_Axxxxxxxxx
A0A341ZAA7	72	K	xxxxxxxxxx_K_Axxxxxxxxx
W5C4P1	197	K	xxxxxxxxxE_K_xxxxxxxxxx
W5CQ97	191	K	xxxxxxxxxx_K_Axxxxxxxxx
W5B397	62	K	xxxxxxExxx_K_xxxxxxxxxx
A0A3B6JM15	10	K	xxxxxxxxxx_K_Axxxxxxxxx
A0A3B6LTG4	454	K	xxxxxxxxxE_K_xxxxxxxxxx
A0A3B5XZG5	173	K	xxxxxxExxx_K_xxxxxxxxxx
A0A3B6QJF9	136	K	xxxxxxxxxx_K_Dxxxxxxxxx
A0A3B6DAC5	447	K	xxxxxxxxxx_K_Axxxxxxxxx
A0A3B6KIR0	428	K	xxxxxxExxx_K_xxxxxxxxxx
A0A3B6QMF5	294	K	xxxxxxExxx_K_xxxxxxxxxx
A0A1D5UKX4	17	K	xxxxxxExxx_K_xxxxxxxxxx
A0A3B6DN70	60	K	xxxxxxxxxx_K_xxExxxxxxx
A0A3B6QDB7	183	K	xxxxxxExxx_K_xxxxxxxxxx
A0A3B6TS97	14	K	xxxxxxExxx_K_xxxxxxxxxx
W5D2I6	79	K	xxxxxxxxxx_K_xxxxxxxxxK
A0A3B6NRY8	370	K	xxxxxxxxxx_K_xxExxxxxxx
A0A3B6DHX3	630	K	xxxxxxxxxx_K_xxExxxxxxx
A0A3B6LFT0	606	K	xxxxxxxxxx_K_xxxxxxxKxx
W5FEU1	87	K	xxxxxxxxxx_K_xxExxxxxxx
A0A3B6KML7	398	K	xxxxxxExxx_K_xxxxxxxxxx
A0A3B6MS48	338	K	xxxxxxExxx_K_xxxxxxxxxx
A0A077RWI8	232	K	xxxxxxxxxx_K_Txxxxxxxxx
A0A3B6GW08	109	K	xxxxxxxxxx_K_Dxxxxxxxxx
Q8S4W1	267	K	xxxxxxxxxx_K_Axxxxxxxxx
A0A3B6JKD2	788	K	xxxxxxxxxE_K_xxxxxxxxxx
A0A3B5ZRL9	38	K	xxxxxxExxx_K_xxxxxxxxxx
A0A172WCB1	82	K	xxxxxxxxxx_K_Dxxxxxxxxx
Q9FXQ8	75	K	xxxxxxxxxx_K_Exxxxxxxxx
A0A3B6LGV2	1277	K	xxxxxxxxxx_K_xxxxxxxxRx
A0A077RZ47	158	K	xxxxxxxxxx_K_xxxxxxxxxK
A0A3B5ZRH7	153	K	xxxxxxxxxE_K_xxxxxxxxxx
A0A077RR02	224	K	xxxxxxxxxx_K_Axxxxxxxxx
A0A3B6FRA7	366	K	xxxxxxxxxE_K_xxxxxxxxxx
A0A3B6GLS6	305	K	xxxxxxxxxE_K_xxxxxxxxxx
A0A3B6NWI0	873	K	xxxxxxxxxx_K_Txxxxxxxxx
A0A3B6MZL9	408	K	xxxxxxxxxx_K_xxxxxxxxxK
A0A3B6TQR6	467	K	xxxxxxxxxx_K_Exxxxxxxxx
A0A3B6JK04	229	K	xxxxxxxxxx_K_xxExxxxxxx
A0A3B6KUK5	645	K	xxxxxxxxxx_K_Dxxxxxxxxx
A0A3B6GVN5	419	K	xxxxxxxxxx_K_xxExxxxxxx
A0A3B6I421	178	K	xxxxxxxxxx_K_Dxxxxxxxxx
A0A3B6PLM4	61	K	xxxxxxExxx_K_xxxxxxxxxx
D7PGW0	32	K	xxxxxxxxxx_K_Txxxxxxxxx
A0A3B5ZQY3	385	K	xxxxxxxxxx_K_xxExxxxxxx
E2F3W4	84	K	xxxxxxxxxx_K_xxExxxxxxx
A0A3B6GZ11	47	K	xxxxxxxxxx_K_Dxxxxxxxxx
A0A3B6JPV3	10	K	xxxxxxxxxE_K_xxxxxxxxxx
A0A3B6QHN3	207	K	xxxxxxxxxx_K_Exxxxxxxxx
G0Z6F1	255	K	xxxxxxxxxx_K_Axxxxxxxxx
A0A1D6DK39	16	K	xxxxxxxxxx_K_Exxxxxxxxx
A0A3B6JD38	218	K	xxxxxxxxxx_K_Axxxxxxxxx
A0A3B6GR18	238	K	xxxxxxExxx_K_xxxxxxxxxx
A0A3B6MUA6	7	K	xxxxxxxxxx_K_Dxxxxxxxxx
A0A3B6PJT1	289	K	xxxxxxxxxx_K_Exxxxxxxxx
A0A3B6RGD2	90	K	xxxxxxxxxx_K_Axxxxxxxxx
A0A3B6UAG9	60	K	xxxxxxxxxx_K_Axxxxxxxxx
A0A3B5ZRH7	100	K	xxxxxxExxx_K_xxxxxxxxxx
A0A3B6MJZ2	683	K	xxxxxxxxxE_K_xxxxxxxxxx
A0A3B6GTZ6	289	K	xxxxxxxxxx_K_xxxxxxxxxK
A0A3B6AZA0	57	K	xxxxxxExxx_K_xxxxxxxxxx
A0A3B6FKB8	95	K	xxxxxxxxxx_K_Dxxxxxxxxx
A0A3B6TWI2	139	K	xxxxxxxxxx_K_Exxxxxxxxx
A0A3B6DJY5	282	K	xxxxxxExxx_K_xxxxxxxxxx
A0A3B6IRP2	101	K	xxxxxxxxxx_K_xxExxxxxxx
A0A3B6QDW9	985	K	xxxxxxxxxx_K_xxxxxxxxxK
A0A3B6SDN7	198	K	xxxxxxxxxx_K_Txxxxxxxxx
A0A3B6CBE7	81	K	xxxxxxxxxx_K_Txxxxxxxxx
A0A3B6JKX3	90	K	xxxxxxxxxx_K_Exxxxxxxxx
A0A3B6KIN5	354	K	xxxxxxExxx_K_xxxxxxxxxx
A0A3B6RT93	63	K	xxxxxxxxxE_K_xxxxxxxxxx
A0A1D5VE13	354	K	xxxxxxxxxx_K_Dxxxxxxxxx
A0A3B6N0E2	582	K	xxxxxxxxxx_K_Exxxxxxxxx
A0A3B6RKI0	4	K	xxxxxxxxxx_K_Exxxxxxxxx
A0A3B6MWE6	23	K	xxxxxxxxxx_K_xxxxxxxKxx
A0A3B5XV92	189	K	xxxxxxxxxE_K_xxxxxxxxxx
Q8S9H0	148	K	xxxxxxxxxE_K_xxxxxxxxxx
A0A3B6TS90	166	K	xxxxxxxxxx_K_Exxxxxxxxx
A0A1D5UJQ4	77	K	xxxxxxxxxE_K_xxxxxxxxxx
A0A3B6LT23	484	K	xxxxxxxxxx_K_xxExxxxxxx
A0A3B6KL42	423	K	xxxxxxxxxx_K_Axxxxxxxxx
A0A0C4BIT2	29	K	xxxxxxxxxE_K_xxxxxxxxxx
A0A3B6PLN0	140	K	xxxxxxxxxx_K_Axxxxxxxxx
A0A3B6DQY2	124	K	xxxxxxxxxx_K_Dxxxxxxxxx
A0A3B6QHU0	227	K	xxxxxxxxxx_K_Axxxxxxxxx
M9XEK1	54	K	xxxxxxxxxx_K_Txxxxxxxxx
A0A3B6IRT8	117	K	xxxxxxxxxE_K_xxxxxxxxxx
A0A3B6MJZ2	52	K	xxxxxxxxxx_K_xxxxxxxKxx
A0A1D6B959	5	K	xxxxxxxxxx_K_Exxxxxxxxx
A0A3B6TN66	54	K	xxxxxxxxxx_K_Dxxxxxxxxx
A0A3B6LT76	379	K	xxxxxxxxxx_K_Dxxxxxxxxx
W4ZR59	89	K	xxxxxxxxxE_K_xxxxxxxxxx
A0A3B6U718	468	K	xxxxxxxxxx_K_Axxxxxxxxx
A0A3B6NWI0	890	K	xxxxxxxxxx_K_Axxxxxxxxx
A0A3B6MZL9	537	K	xxxxxxxxxx_K_xxExxxxxxx
A0A3B6LID4	699	K	xxxxxxxxxx_K_Exxxxxxxxx
A0A3B6NIT9	512	K	xxxxxxxxxx_K_xxExxxxxxx
A0A3B6MKF1	15	K	xxxxxxxxxx_K_Axxxxxxxxx
A0A3B5YZN5	39	K	xxxxxxxxxx_K_xxExxxxxxx
A0A3B6JM59	285	K	xxxxxxExxx_K_xxxxxxxxxx
W5EH10	44	K	xxxxxxxxxx_K_Txxxxxxxxx
A0A3B5YYY2	236	K	xxxxxxxxxx_K_xxxxxxxKxx
A0A3B6MW44	510	K	xxxxxxxxxx_K_Exxxxxxxxx
A0A3B6N0W6	116	K	xxxxxxxxxx_K_Axxxxxxxxx
A0A3B6BXI0	421	K	xxxxxxxxxx_K_Exxxxxxxxx
A0A3B6DGQ9	44	K	xxxxxxxxxx_K_xxxxxxxKxx
A0A3B5XUV7	398	K	xxxxxxxxxx_K_xxxxxxxxxK
A0A3B6KR06	230	K	xxxxxxxxxx_K_xxExxxxxxx
A0A3B6C3T1	25	K	xxxxxxxxxx_K_xxxxxxxxRx
A0A3B6IRX8	64	K	xxxxxxxxxE_K_xxxxxxxxxx
A0A3B6MVP8	461	K	xxxxxxxxxx_K_Dxxxxxxxxx
A0A3B6MV72	5	K	xxxxxxxxxx_K_Exxxxxxxxx
A0A3B6FQJ6	438	K	xxxxxxxxxx_K_xxExxxxxxx
A0A3B6DMP3	15	K	xxxxxxxxxx_K_Txxxxxxxxx
A0A3B5YVK7	110	K	xxxxxxxxxx_K_Exxxxxxxxx
W5C673	146	K	xxxxxxxxxx_K_Exxxxxxxxx
W5CXF2	10	K	xxxxxxxxxx_K_Axxxxxxxxx
A0A3B6EN75	313	K	xxxxxxxxxx_K_Axxxxxxxxx
A0A3B6DPC2	233	K	xxxxxxxxxx_K_xxxxxxxKxx
A0A3B6PPV6	427	K	xxxxxxxxxE_K_xxxxxxxxxx
W5BC19	5	K	xxxxxxxxxx_K_xxxxxxxxRx
A0A3B6DE42	121	K	xxxxxxxxxx_K_xxExxxxxxx
A0A3B6SJ16	188	K	xxxxxxExxx_K_xxxxxxxxxx
A0A3B6IYC9	18	K	xxxxxxxxxx_K_Dxxxxxxxxx
A0A3B6N1I7	128	K	xxxxxxxxxx_K_Exxxxxxxxx
Q5S1S6	128	K	xxxxxxExxx_K_xxxxxxxxxx
A0A3B6PFQ6	247	K	xxxxxxxxxx_K_xxExxxxxxx
A0A3B6NLH1	209	K	xxxxxxxxxx_K_Txxxxxxxxx
Q75QN9	64	K	xxxxxxxxxx_K_Axxxxxxxxx
W5CY74	274	K	xxxxxxxxxx_K_xxxxxxxxRx
A0A3B6DDV2	78	K	xxxxxxxxxx_K_xxxxxxxxRx
A0A3B6GQI4	21	K	xxxxxxxxxx_K_Dxxxxxxxxx
A0A3B5Y505	205	K	xxxxxxxxxE_K_xxxxxxxxxx
A0A3B6MUV7	114	K	xxxxxxxxxx_K_Dxxxxxxxxx
A0A1D5UGB6	130	K	xxxxxxxxxx_K_xxxxxxxxxK
A0A3B6BXK8	48	K	xxxxxxxxxx_K_xxxxxxxxxK
A0A3B6DF46	388	K	xxxxxxxxxE_K_xxxxxxxxxx
A0A3B6N401	390	K	xxxxxxExxx_K_xxxxxxxxxx
A0A3B6KUD7	92	K	xxxxxxxxxx_K_Exxxxxxxxx
A0A3B6I0D3	51	K	xxxxxxxxxE_K_xxxxxxxxxx
A0A3B6SE97	109	K	xxxxxxxxxx_K_xxxxxxxxxK
A0A3B6SEK6	796	K	xxxxxxxxxx_K_xxExxxxxxx
P04464	78	K	xxxxxxxxxx_K_Dxxxxxxxxx
A0A3B6TS84	291	K	xxxxxxxxxx_K_xxxxxxxxxK
A0A3B6KML7	377	K	xxxxxxxxxE_K_xxxxxxxxxx
A0A3B5Z1P0	107	K	xxxxxxExxx_K_xxxxxxxxxx
A0A3B6IRX8	161	K	xxxxxxxxxE_K_xxxxxxxxxx
A0A3B6AWB5	377	K	xxxxxxxxxx_K_xxxxxxxKxx
W5ATK7	38	K	xxxxxxxxxx_K_xxExxxxxxx
W5G2H3	49	K	xxxxxxxxxx_K_xxExxxxxxx
A0A3B6T820	68	K	xxxxxxxxxx_K_Dxxxxxxxxx
A0A3B6JJ08	292	K	xxxxxxxxxE_K_xxxxxxxxxx
A0A3B6A3X8	32	K	xxxxxxExxx_K_xxxxxxxxxx
W5F0E6	174	K	xxxxxxExxx_K_xxxxxxxxxx
A0A3B6IKE2	109	K	xxxxxxxxxE_K_xxxxxxxxxx
A0A077RSX7	392	K	xxxxxxxxxx_K_xxxxxxxxxK
A0A3B6IV49	327	K	xxxxxxExxx_K_xxxxxxxxxx
A0A3B6FQH4	102	K	xxxxxxxxxx_K_Exxxxxxxxx
A0A3B6IWH4	47	K	xxxxxxExxx_K_xxxxxxxxxx
A0A3B6N0L9	205	K	xxxxxxExxx_K_xxxxxxxxxx
A0A3B6RKQ5	60	K	xxxxxxxxxx_K_Txxxxxxxxx
A0A0C4BKM5	135	K	xxxxxxxxxx_K_Txxxxxxxxx
A0A3B6DHX3	752	K	xxxxxxExxx_K_xxxxxxxxxx
A0A3B6PL02	19	K	xxxxxxxxxx_K_Dxxxxxxxxx
A0A3B5ZMD0	342	K	xxxxxxxxxx_K_xxExxxxxxx
A0A3B5Z0U6	324	K	xxxxxxExxx_K_xxxxxxxxxx
A0A3B6JEP2	251	K	xxxxxxExxx_K_xxxxxxxxxx
A0A3B6HUR4	117	K	xxxxxxExxx_K_xxxxxxxxxx
W5BZM2	95	K	xxxxxxxxxx_K_Txxxxxxxxx
W5CAC3	143	K	xxxxxxxxxx_K_Exxxxxxxxx
W5ELX6	485	K	xxxxxxExxx_K_xxxxxxxxxx
A0A3B6PM90	562	K	xxxxxxxxxx_K_xxxxxxxKxx
A0A3B6SJT3	63	K	xxxxxxxxxx_K_Exxxxxxxxx
A0A3B6JJL8	186	K	xxxxxxxxxx_K_Exxxxxxxxx
A0A3B6U9F1	359	K	xxxxxxxxxx_K_xxxxxxxKxx
A0A3B6BZY0	83	K	xxxxxxxxxx_K_xxxxxxxxxK
A0A3B6QF91	551	K	xxxxxxxxxE_K_xxxxxxxxxx
A0A3B6GQ38	213	K	xxxxxxxxxx_K_xxxxxxxxxK
A0A3B6EFA0	67	K	xxxxxxxxxE_K_xxxxxxxxxx
A0A3B6MTY3	169	K	xxxxxxxxxx_K_xxxxxxxxxK
A0A3B6SC01	241	K	xxxxxxxxxx_K_Axxxxxxxxx
A0A3B6C579	33	K	xxxxxxExxx_K_xxxxxxxxxx
A0A3B6U0I3	804	K	xxxxxxxxxx_K_Txxxxxxxxx
A0A1D5UMU8	355	K	xxxxxxxxxx_K_Exxxxxxxxx
A0A3B6RGI5	617	K	xxxxxxExxx_K_xxxxxxxxxx
A0A3B6C3N6	1034	K	xxxxxxxxxx_K_Axxxxxxxxx
A0A3B6QGV5	8	K	xxxxxxxxxE_K_xxxxxxxxxx
A0A3B6MYP1	284	K	xxxxxxxxxE_K_xxxxxxxxxx
A0A3B6JR58	92	K	xxxxxxxxxE_K_xxxxxxxxxx
A0A3B6DC18	671	K	xxxxxxxxxE_K_xxxxxxxxxx
A0A3B6MLF4	97	K	xxxxxxExxx_K_xxxxxxxxxx
A0A3B6KTH9	257	K	xxxxxxxxxx_K_Dxxxxxxxxx
A0A3B6JNP8	754	K	xxxxxxExxx_K_xxxxxxxxxx
Q2L9B8	91	K	xxxxxxxxxx_K_xxExxxxxxx
A0A3B6PSZ6	246	K	xxxxxxxxxx_K_xxExxxxxxx
A0A3B5ZYY3	295	K	xxxxxxxxxx_K_xxExxxxxxx
A0A3B6SPN7	373	K	xxxxxxxxxx_K_xxxxxxxxRx
W5BNT1	10	K	xxxxxxxxxx_K_xxExxxxxxx
A0A1D5TPB6	153	K	xxxxxxxxxE_K_xxxxxxxxxx
A0A3B6LLN8	367	K	xxxxxxxxxx_K_Exxxxxxxxx
A0A3B6REL5	34	K	xxxxxxxxxx_K_Axxxxxxxxx
A0A3B6JPC2	204	K	xxxxxxxxxE_K_xxxxxxxxxx
A0A3B6LRG5	277	K	xxxxxxxxxx_K_Axxxxxxxxx
W5AFW9	62	K	xxxxxxExxx_K_xxxxxxxxxx
A0A3B6H417	54	K	xxxxxxxxxx_K_Dxxxxxxxxx
A0A0C4BIR6	101	K	xxxxxxxxxx_K_xxxxxxxxRx
A0A3B5XVC0	594	K	xxxxxxxxxE_K_xxxxxxxxxx
A0A3B6TK18	411	K	xxxxxxxxxx_K_xxExxxxxxx
A0A2X0S855	178	K	xxxxxxxxxE_K_xxxxxxxxxx
A0A3B6JM59	188	K	xxxxxxxxxx_K_xxxxxxxxxK
A0A3B6MNR6	632	K	xxxxxxxxxE_K_xxxxxxxxxx
A0A3B6PLP7	220	K	xxxxxxxxxx_K_Exxxxxxxxx
A0A3B6IK29	135	K	xxxxxxxxxx_K_Dxxxxxxxxx
A0A3B6KAQ5	2361	K	xxxxxxxxxx_K_Axxxxxxxxx
A0A3B6GM56	499	K	xxxxxxxxxx_K_Txxxxxxxxx
A0A3B6T7D9	8	K	xxxxxxxxxE_K_xxxxxxxxxx
W5DEJ5	55	K	xxxxxxxxxx_K_Txxxxxxxxx
A0A3B5XXM3	229	K	xxxxxxxxxE_K_xxxxxxxxxx
A0A3B6QGV9	152	K	xxxxxxxxxx_K_xxxxxxxxxK
A0A3B5ZSI9	286	K	xxxxxxExxx_K_xxxxxxxxxx
A0A3B6LWI5	369	K	xxxxxxxxxx_K_Axxxxxxxxx
Q332R4	486	K	xxxxxxxxxE_K_xxxxxxxxxx
A0A3B6SDN7	54	K	xxxxxxxxxx_K_xxxxxxxxxK
Q0Q0I7	451	K	xxxxxxxxxx_K_Dxxxxxxxxx
A0A3B6GVN2	333	K	xxxxxxxxxx_K_Exxxxxxxxx
A0A3B6H4B2	386	K	xxxxxxxxxx_K_Axxxxxxxxx
A0A3B6PIC2	107	K	xxxxxxxxxx_K_xxxxxxxxRx
A0A172WCB1	134	K	xxxxxxxxxx_K_Exxxxxxxxx
A0A3B6HTI6	409	K	xxxxxxxxxE_K_xxxxxxxxxx
A0A3B6MPU5	1536	K	xxxxxxxxxx_K_xxxxxxxKxx
A0A3B6GUE6	184	K	xxxxxxxxxx_K_xxExxxxxxx
A0A3B6TNM4	511	K	xxxxxxxxxx_K_Exxxxxxxxx
F1JYU6	111	K	xxxxxxxxxx_K_xxxxxxxxxK
A0A3B6EFA0	59	K	xxxxxxxxxx_K_xxxxxxxKxx
A0A3B6N1I7	187	K	xxxxxxxxxx_K_xxxxxxxKxx
A0A3B6TS84	189	K	xxxxxxxxxE_K_xxxxxxxxxx
A0A3B6MJ75	93	K	xxxxxxxxxE_K_xxxxxxxxxx
A0A3B6DIQ4	224	K	xxxxxxxxxE_K_xxxxxxxxxx
A0A1D5SB94	38	K	xxxxxxxxxx_K_Axxxxxxxxx
W5AH12	52	K	xxxxxxxxxx_K_Dxxxxxxxxx
A0A3B6NQ15	74	K	xxxxxxxxxx_K_Txxxxxxxxx
A0A3B6TYV1	171	K	xxxxxxxxxx_K_Txxxxxxxxx
A0A3B6KFN2	30	K	xxxxxxExxx_K_xxxxxxxxxx
A0A3B6LID1	247	K	xxxxxxxxxx_K_Exxxxxxxxx
D8L9M8	352	K	xxxxxxxxxx_K_xxxxxxxxxK
A0A3B6NTW4	95	K	xxxxxxxxxx_K_Axxxxxxxxx
A0A3B6RE30	764	K	xxxxxxExxx_K_xxxxxxxxxx
Q93W25	44	K	xxxxxxxxxE_K_xxxxxxxxxx
A0A3B6GTT8	45	K	xxxxxxExxx_K_xxxxxxxxxx
W5H014	158	K	xxxxxxxxxx_K_xxExxxxxxx
A0A3B6MYX6	688	K	xxxxxxxxxx_K_Exxxxxxxxx
A0A3B6B510	344	K	xxxxxxExxx_K_xxxxxxxxxx
A0A3B6DI12	288	K	xxxxxxExxx_K_xxxxxxxxxx
A0A3B6TI85	306	K	xxxxxxxxxx_K_xxExxxxxxx
A0A3B6PNB0	906	K	xxxxxxxxxx_K_Dxxxxxxxxx
A0A1D5UKX4	384	K	xxxxxxxxxx_K_Txxxxxxxxx
A0A3B6TJG3	360	K	xxxxxxxxxx_K_Axxxxxxxxx
A0A3B6C1V2	62	K	xxxxxxxxxx_K_Dxxxxxxxxx
A0A3B6QK55	34	K	xxxxxxxxxx_K_xxxxxxxxxK
A0A3B6SHD5	3	K	xxxxxxxxxx_K_Exxxxxxxxx
A0A3B5XU98	77	K	xxxxxxxxxE_K_xxxxxxxxxx
A0A3B6GT39	76	K	xxxxxxxxxx_K_xxxxxxxKxx
A0A3B6NTZ5	135	K	xxxxxxxxxx_K_Axxxxxxxxx
A0A3B6GP58	273	K	xxxxxxExxx_K_xxxxxxxxxx
A0A3B6JPN0	192	K	xxxxxxxxxx_K_Axxxxxxxxx
A0A3B6JNP8	628	K	xxxxxxxxxx_K_Txxxxxxxxx
A0A3B6H799	36	K	xxxxxxxxxx_K_Axxxxxxxxx
A0A3B6SN54	82	K	xxxxxxxxxx_K_Dxxxxxxxxx
A0A3B6U718	446	K	xxxxxxxxxx_K_Exxxxxxxxx
A0A3B6RMH1	252	K	xxxxxxExxx_K_xxxxxxxxxx
A0A3B6PNJ5	8	K	xxxxxxExxx_K_xxxxxxxxxx
A0A3B6GQ38	203	K	xxxxxxxxxx_K_xxExxxxxxx
A0A3B6KRV1	29	K	xxxxxxxxxx_K_xxxxxxxKxx
A0A3B6AUZ9	325	K	xxxxxxxxxx_K_xxxxxxxxxK
B2B9T8	40	K	xxxxxxxxxx_K_Txxxxxxxxx
A0A3B6ASP4	32	K	xxxxxxxxxx_K_xxxxxxxxRx
A0A3B6LQR3	449	K	xxxxxxxxxx_K_Axxxxxxxxx
A0A3B6GTT8	40	K	xxxxxxExxx_K_xxxxxxxxxx
A0A3B6QGV5	303	K	xxxxxxxxxx_K_xxExxxxxxx
A0A3B6JN15	153	K	xxxxxxxxxE_K_xxxxxxxxxx
A0A1D5UMU8	928	K	xxxxxxxxxx_K_xxxxxxxxxK
A0A1D5UI03	885	K	xxxxxxxxxx_K_xxExxxxxxx
A0A341U209	6	K	xxxxxxExxx_K_xxxxxxxxxx
A0A3B6KTL0	44	K	xxxxxxExxx_K_xxxxxxxxxx
A0A3B6TBN8	175	K	xxxxxxExxx_K_xxxxxxxxxx
A0A3B6HY18	72	K	xxxxxxxxxx_K_Dxxxxxxxxx
A0A3B6PNI2	458	K	xxxxxxxxxx_K_Exxxxxxxxx
A0A3B5YPT9	182	K	xxxxxxxxxx_K_xxxxxxxxRx
W5FWT6	349	K	xxxxxxxxxx_K_Exxxxxxxxx
A0A3B6KFW7	4	K	xxxxxxxxxx_K_Exxxxxxxxx
A0A3B6C8Z0	202	K	xxxxxxxxxE_K_xxxxxxxxxx
A0A3B6JFH5	827	K	xxxxxxxxxx_K_Dxxxxxxxxx
A0A3B6HNZ1	42	K	xxxxxxxxxx_K_Axxxxxxxxx
A0A3B5XZD1	307	K	xxxxxxExxx_K_xxxxxxxxxx
B2B9T8	49	K	xxxxxxxxxx_K_Txxxxxxxxx
A0A3B5Y0U1	243	K	xxxxxxxxxx_K_xxExxxxxxx
A7J2I3	3	K	xxxxxxxxxx_K_Exxxxxxxxx
A0A341QYC0	411	K	xxxxxxxxxx_K_Axxxxxxxxx
A0A3B5ZWW5	77	K	xxxxxxxxxE_K_xxxxxxxxxx
A0A3B6HT09	263	K	xxxxxxxxxx_K_xxExxxxxxx
A0A3B6QJF9	336	K	xxxxxxxxxx_K_Exxxxxxxxx
A0A3B6MJZ2	377	K	xxxxxxxxxx_K_Dxxxxxxxxx
A0A3B6H6X9	375	K	xxxxxxxxxx_K_Exxxxxxxxx
A0A3B6NRY8	544	K	xxxxxxxxxx_K_Txxxxxxxxx
A0A3B6RAB8	1061	K	xxxxxxExxx_K_xxxxxxxxxx
A0A3B6N401	55	K	xxxxxxxxxx_K_xxExxxxxxx
A0A3B5ZRI8	67	K	xxxxxxxxxx_K_xxExxxxxxx
A0A3B6GYU7	226	K	xxxxxxxxxx_K_Exxxxxxxxx
A0A3B6KGS2	78	K	xxxxxxxxxx_K_Axxxxxxxxx
A0A3B6FQ98	166	K	xxxxxxxxxE_K_xxxxxxxxxx
A0A3B6H473	436	K	xxxxxxxxxx_K_xxExxxxxxx
A0A3B6DE10	398	K	xxxxxxxxxx_K_Axxxxxxxxx
W5FNI4	6	K	xxxxxxExxx_K_xxxxxxxxxx
A0A3B6MWU6	225	K	xxxxxxxxxE_K_xxxxxxxxxx
A0A3B6SEQ4	684	K	xxxxxxExxx_K_xxxxxxxxxx
A0A3B6KBV0	624	K	xxxxxxExxx_K_xxxxxxxxxx
A0A1D5TKM2	42	K	xxxxxxxxxx_K_xxExxxxxxx
A0A3B6JNP8	671	K	xxxxxxxxxx_K_Axxxxxxxxx
A0A3B6I5Q0	3	K	xxxxxxxxxx_K_Dxxxxxxxxx
A0A3B6GTZ7	937	K	xxxxxxxxxx_K_Axxxxxxxxx
A0A3B6B328	36	K	xxxxxxxxxE_K_xxxxxxxxxx
A0A3B6KD05	327	K	xxxxxxxxxE_K_xxxxxxxxxx
A0A3B6HX49	101	K	xxxxxxxxxx_K_xxxxxxxKxx
A0A3B6CJR8	676	K	xxxxxxExxx_K_xxxxxxxxxx
W5FTF6	29	K	xxxxxxExxx_K_xxxxxxxxxx
A0A3B6AU86	47	K	xxxxxxxxxx_K_Axxxxxxxxx
A0A3B6MT63	74	K	xxxxxxExxx_K_xxxxxxxxxx
A0A3B6GU05	244	K	xxxxxxExxx_K_xxxxxxxxxx
Q0Q0I7	318	K	xxxxxxxxxx_K_xxxxxxxxxK
A0A3B5ZT11	302	K	xxxxxxxxxx_K_Exxxxxxxxx
A0A3B6IY67	86	K	xxxxxxxxxE_K_xxxxxxxxxx
A0A3B6NI37	52	K	xxxxxxxxxx_K_xxxxxxxKxx
A0A3B6B5P1	277	K	xxxxxxxxxx_K_xxExxxxxxx
A0A3B5YUE8	39	K	xxxxxxxxxx_K_Axxxxxxxxx
A0A3B6JNC2	45	K	xxxxxxxxxx_K_Dxxxxxxxxx
A0A3B5YUZ4	556	K	xxxxxxxxxE_K_xxxxxxxxxx
A0A3B6QPD1	70	K	xxxxxxxxxE_K_xxxxxxxxxx
W5E2R7	89	K	xxxxxxxxxx_K_xxxxxxxxRx
A0A3B6N3V1	56	K	xxxxxxxxxx_K_Dxxxxxxxxx
W5I035	39	K	xxxxxxExxx_K_xxxxxxxxxx
A0A1D6RMG1	291	K	xxxxxxxxxx_K_xxExxxxxxx
A0A3B6B023	194	K	xxxxxxxxxx_K_xxxxxxxxRx
A0A3B6MVW4	12	K	xxxxxxxxxx_K_Axxxxxxxxx
A0A1D5TKM2	129	K	xxxxxxxxxx_K_Dxxxxxxxxx
A0A3B6JJ60	86	K	xxxxxxxxxx_K_xxExxxxxxx
E6Y0T1	91	K	xxxxxxxxxx_K_xxxxxxxKxx
W5DEJ5	103	K	xxxxxxxxxx_K_xxxxxxxxRx
A0A3B6IVX1	8	K	xxxxxxxxxx_K_xxxxxxxKxx
A0A3B6IMN8	135	K	xxxxxxxxxx_K_xxxxxxxxRx
A0A3B5YQA7	102	K	xxxxxxxxxE_K_xxxxxxxxxx
A0A3B6TYA9	245	K	xxxxxxxxxx_K_Exxxxxxxxx
W5C673	29	K	xxxxxxxxxE_K_xxxxxxxxxx
A0A3B6IYC9	24	K	xxxxxxxxxE_K_xxxxxxxxxx
A0A3B6JJ83	138	K	xxxxxxxxxx_K_Axxxxxxxxx
A0A3B6APM5	38	K	xxxxxxxxxx_K_Axxxxxxxxx
A0A3B6PN33	136	K	xxxxxxxxxx_K_xxxxxxxKxx
A0A3B6EFA0	84	K	xxxxxxxxxE_K_xxxxxxxxxx
A0A3B6LLM1	200	K	xxxxxxxxxE_K_xxxxxxxxxx
A0A3B6JHS3	321	K	xxxxxxxxxx_K_Txxxxxxxxx
A0A3B6N207	155	K	xxxxxxxxxx_K_xxExxxxxxx
A0A3B6EFA0	23	K	xxxxxxxxxx_K_Txxxxxxxxx
A0A0C4BIT2	218	K	xxxxxxxxxE_K_xxxxxxxxxx
A0A3B5Z113	36	K	xxxxxxxxxE_K_xxxxxxxxxx
A0A3B6HX49	67	K	xxxxxxxxxx_K_Dxxxxxxxxx
A0A3B6HT09	136	K	xxxxxxxxxx_K_Dxxxxxxxxx
A0A3B6I1I0	39	K	xxxxxxxxxx_K_Axxxxxxxxx
A0A3B6QGV0	92	K	xxxxxxxxxx_K_xxxxxxxxRx
A0A3B6IK29	609	K	xxxxxxExxx_K_xxxxxxxxxx
A0A3B6RN07	200	K	xxxxxxxxxx_K_xxxxxxxKxx
A0MA43	161	K	xxxxxxExxx_K_xxxxxxxxxx
A0A3B6C8Z4	208	K	xxxxxxxxxx_K_Exxxxxxxxx
W5AP46	61	K	xxxxxxxxxE_K_xxxxxxxxxx
A0A3B6KU61	179	K	xxxxxxxxxx_K_xxxxxxxxRx
A0A3B6DGQ9	342	K	xxxxxxxxxx_K_xxxxxxxxRx
A0A3B6UB31	444	K	xxxxxxxxxx_K_xxExxxxxxx
A0A0C4BK41	43	K	xxxxxxxxxE_K_xxxxxxxxxx
A0A3B6DI71	272	K	xxxxxxxxxx_K_Dxxxxxxxxx
W5D4R0	78	K	xxxxxxxxxx_K_Txxxxxxxxx
A0A3B6RP01	380	K	xxxxxxxxxx_K_Axxxxxxxxx
A0A3B6RKD6	22	K	xxxxxxxxxE_K_xxxxxxxxxx
A0A3B6SC09	42	K	xxxxxxxxxx_K_xxExxxxxxx
A0A3B6MI27	119	K	xxxxxxxxxx_K_Axxxxxxxxx
A0A3B6TRL4	225	K	xxxxxxxxxE_K_xxxxxxxxxx
W5A2U5	32	K	xxxxxxxxxx_K_xxExxxxxxx
A0A3B5ZXW7	239	K	xxxxxxxxxx_K_Exxxxxxxxx
A0A3B6SMC2	287	K	xxxxxxxxxx_K_Exxxxxxxxx
A0A3B6H0L0	293	K	xxxxxxxxxx_K_xxExxxxxxx
A0A3B6C285	305	K	xxxxxxxxxE_K_xxxxxxxxxx
A0A3B6RPI2	133	K	xxxxxxxxxE_K_xxxxxxxxxx
A0A3B6B250	3	K	xxxxxxxxxx_K_xxExxxxxxx
A0A3B5Y800	414	K	xxxxxxxxxx_K_Axxxxxxxxx
A0A077RWL8	100	K	xxxxxxxxxx_K_Exxxxxxxxx
A0A3B6MLX1	70	K	xxxxxxxxxx_K_Axxxxxxxxx
A0A3B6NVE7	133	K	xxxxxxExxx_K_xxxxxxxxxx
A0A3B5ZSU0	19	K	xxxxxxxxxE_K_xxxxxxxxxx
A0A3B5ZP71	1244	K	xxxxxxxxxx_K_Axxxxxxxxx
Q3S4I1	129	K	xxxxxxxxxx_K_Txxxxxxxxx
A0A3B6D8B2	2	K	xxxxxxxxxx_K_Txxxxxxxxx
Q41578	323	K	xxxxxxxxxx_K_xxxxxxxxxK
P11383	316	K	xxxxxxxxxx_K_Axxxxxxxxx
O64394	120	K	xxxxxxExxx_K_xxxxxxxxxx
A0A3B5ZQ67	559	K	xxxxxxExxx_K_xxxxxxxxxx
A0A3B6QNV0	116	K	xxxxxxxxxx_K_xxExxxxxxx
A0A3B5ZT11	354	K	xxxxxxxxxx_K_Axxxxxxxxx
A0A3B6TS84	301	K	xxxxxxxxxx_K_Exxxxxxxxx
A0A3B6HT09	90	K	xxxxxxxxxE_K_xxxxxxxxxx
A0A3B5YYY2	14	K	xxxxxxxxxx_K_Axxxxxxxxx
A0A3B6QFL1	386	K	xxxxxxxxxx_K_xxxxxxxKxx
A0A3B5ZSS8	119	K	xxxxxxxxxx_K_xxExxxxxxx
A0A3B6JJQ8	104	K	xxxxxxxxxx_K_Dxxxxxxxxx
A0A3B6TGU0	836	K	xxxxxxxxxx_K_Axxxxxxxxx
D3YE93	169	K	xxxxxxxxxx_K_Axxxxxxxxx
A0A3B6ATT1	182	K	xxxxxxxxxx_K_Dxxxxxxxxx
W5AFW9	239	K	xxxxxxxxxE_K_xxxxxxxxxx
A0A3B6NHB1	95	K	xxxxxxxxxx_K_xxExxxxxxx
W5C6U5	273	K	xxxxxxxxxx_K_Txxxxxxxxx
A0A3B6N281	145	K	xxxxxxxxxx_K_Exxxxxxxxx
A0A3B6TU78	199	K	xxxxxxxxxE_K_xxxxxxxxxx
A0A3B6DAC5	418	K	xxxxxxxxxx_K_xxxxxxxxRx
A0A3B6TG79	641	K	xxxxxxxxxE_K_xxxxxxxxxx
W5AGJ5	19	K	xxxxxxxxxE_K_xxxxxxxxxx
A0A3B6C9T3	40	K	xxxxxxxxxE_K_xxxxxxxxxx
A0A3B6LLN8	360	K	xxxxxxxxxx_K_Dxxxxxxxxx
A0A3B6SP22	213	K	xxxxxxxxxx_K_Axxxxxxxxx
A0A3B6JN35	164	K	xxxxxxExxx_K_xxxxxxxxxx
A0A0C4BK41	39	K	xxxxxxxxxx_K_xxExxxxxxx
A0A3B6QEX3	149	K	xxxxxxxxxx_K_xxExxxxxxx
A0A3B6FZ64	187	K	xxxxxxxxxx_K_xxExxxxxxx
A0A3B6HNC2	96	K	xxxxxxExxx_K_xxxxxxxxxx
A0A3B6HSG5	585	K	xxxxxxxxxx_K_Exxxxxxxxx
A0A3B6QMQ2	663	K	xxxxxxxxxx_K_Exxxxxxxxx
A0A3B5Z336	55	K	xxxxxxxxxx_K_Txxxxxxxxx
A0A3B6LLM1	86	K	xxxxxxxxxx_K_xxxxxxxxxK
A0A3B6GY57	442	K	xxxxxxxxxx_K_Dxxxxxxxxx
Q41518	70	K	xxxxxxExxx_K_xxxxxxxxxx
A0A3B6HN23	494	K	xxxxxxxxxx_K_Dxxxxxxxxx
A0A3B6EDT2	139	K	xxxxxxxxxE_K_xxxxxxxxxx
Q5I7L2	37	K	xxxxxxxxxx_K_xxExxxxxxx
A0A3B5Y1L8	437	K	xxxxxxxxxx_K_Exxxxxxxxx
A0A3B6GN06	233	K	xxxxxxExxx_K_xxxxxxxxxx
A0A3B6C182	716	K	xxxxxxxxxx_K_xxxxxxxKxx
A0A3B6PK93	71	K	xxxxxxExxx_K_xxxxxxxxxx
A0A3B6MX03	82	K	xxxxxxxxxx_K_xxxxxxxxRx
Q8S4W1	259	K	xxxxxxExxx_K_xxxxxxxxxx
P05151	157	K	xxxxxxxxxx_K_xxExxxxxxx
A0A3B6HVN9	196	K	xxxxxxxxxx_K_xxxxxxxKxx
W5D2H2	206	K	xxxxxxExxx_K_xxxxxxxxxx
A0A3B6SE71	266	K	xxxxxxxxxx_K_Dxxxxxxxxx
A0A3B6NVE7	283	K	xxxxxxxxxx_K_Axxxxxxxxx
A0A3B6APF2	65	K	xxxxxxxxxx_K_xxExxxxxxx
W5DRS3	482	K	xxxxxxxxxx_K_xxxxxxxKxx
A0A3B6TQR6	447	K	xxxxxxExxx_K_xxxxxxxxxx
A0A3B6JDN2	170	K	xxxxxxxxxx_K_Txxxxxxxxx
A0A3B6NWB8	107	K	xxxxxxxxxx_K_xxxxxxxxRx
A0A3B6N2V5	600	K	xxxxxxxxxx_K_xxxxxxxxxK
A0A3B6QJA5	807	K	xxxxxxxxxx_K_Dxxxxxxxxx
A0A3B6PMP7	114	K	xxxxxxxxxE_K_xxxxxxxxxx
A0A3B6DN70	277	K	xxxxxxxxxx_K_Axxxxxxxxx
A0A3B6FP03	279	K	xxxxxxxxxE_K_xxxxxxxxxx
A0A3B6ASY6	818	K	xxxxxxxxxx_K_Exxxxxxxxx
A0A3B6JM59	274	K	xxxxxxExxx_K_xxxxxxxxxx
A0A3B6TJ72	663	K	xxxxxxxxxE_K_xxxxxxxxxx
A0A3B6GTV3	295	K	xxxxxxExxx_K_xxxxxxxxxx
A0A3B5ZWM0	229	K	xxxxxxxxxx_K_xxxxxxxxRx
A0A3B6MVG2	463	K	xxxxxxxxxx_K_Exxxxxxxxx
A0A1D5VE13	132	K	xxxxxxxxxx_K_xxExxxxxxx
W5D4C8	422	K	xxxxxxxxxE_K_xxxxxxxxxx
A0A3B6IPQ4	361	K	xxxxxxExxx_K_xxxxxxxxxx
W5FD92	57	K	xxxxxxxxxx_K_Exxxxxxxxx
A0A3B6QAP5	196	K	xxxxxxxxxx_K_Exxxxxxxxx
A0A3B6KRQ3	62	K	xxxxxxxxxx_K_xxExxxxxxx
A0A3B6JNU8	45	K	xxxxxxxxxx_K_Txxxxxxxxx
A0A3B6A374	145	K	xxxxxxxxxx_K_Dxxxxxxxxx
A0A3B6GM56	430	K	xxxxxxxxxx_K_Axxxxxxxxx
A0A3B6N288	50	K	xxxxxxxxxx_K_Dxxxxxxxxx
A0A3B6AYL3	397	K	xxxxxxxxxx_K_Axxxxxxxxx
A0A3B6QHP0	119	K	xxxxxxxxxE_K_xxxxxxxxxx
A0A3B6GWU4	513	K	xxxxxxxxxx_K_xxxxxxxKxx
A0A3B6SIR3	531	K	xxxxxxxxxx_K_xxExxxxxxx
A0A3B6TH43	9	K	xxxxxxxxxx_K_xxxxxxxxxK
A0A3B6A106	129	K	xxxxxxExxx_K_xxxxxxxxxx
A0A3B5ZTL8	166	K	xxxxxxxxxx_K_xxExxxxxxx
A0A3B5ZUB2	326	K	xxxxxxxxxx_K_xxxxxxxxxK
A0A3B6B2V5	47	K	xxxxxxxxxx_K_xxxxxxxxxK
A0A3B6C6T1	134	K	xxxxxxxxxE_K_xxxxxxxxxx
A0A3B6BZ93	318	K	xxxxxxExxx_K_xxxxxxxxxx
A7J2I3	273	K	xxxxxxxxxx_K_Axxxxxxxxx
A0A3B6IR10	86	K	xxxxxxxxxx_K_Axxxxxxxxx
A0A3B6I0D2	54	K	xxxxxxxxxx_K_Axxxxxxxxx
A0A3B6JI66	71	K	xxxxxxxxxx_K_xxExxxxxxx
A0A3B6ITI6	445	K	xxxxxxxxxx_K_Dxxxxxxxxx
A0A3B5YW83	168	K	xxxxxxxxxx_K_Axxxxxxxxx
P26302	225	K	xxxxxxxxxx_K_Axxxxxxxxx
Q2L9B8	136	K	xxxxxxxxxx_K_Exxxxxxxxx
A0A3B6SFH8	108	K	xxxxxxxxxx_K_xxExxxxxxx
A0A0C4BIW4	106	K	xxxxxxxxxx_K_Txxxxxxxxx
A0A3B5Z5N6	387	K	xxxxxxExxx_K_xxxxxxxxxx
A0A3B6NQW9	305	K	xxxxxxxxxx_K_Dxxxxxxxxx
A0A1D5UMU8	449	K	xxxxxxxxxE_K_xxxxxxxxxx
A0A3B6AZ64	691	K	xxxxxxxxxx_K_Txxxxxxxxx
A0A3B6IVH0	96	K	xxxxxxxxxx_K_Exxxxxxxxx
A0A3B6PPV6	105	K	xxxxxxxxxx_K_xxExxxxxxx
A0A3B6EG97	491	K	xxxxxxExxx_K_xxxxxxxxxx
A0A341U209	183	K	xxxxxxxxxx_K_Exxxxxxxxx
A0A3B6A2C6	55	K	xxxxxxxxxE_K_xxxxxxxxxx
A0A3B6HXG1	84	K	xxxxxxxxxx_K_xxxxxxxxxK
A0A3B6RIZ5	36	K	xxxxxxxxxx_K_Axxxxxxxxx
A0A1D5UJQ4	197	K	xxxxxxExxx_K_xxxxxxxxxx
A0A3B6GU34	168	K	xxxxxxxxxx_K_Dxxxxxxxxx
A0A3B6NLC6	325	K	xxxxxxxxxx_K_xxExxxxxxx
A0A3B6DLT2	146	K	xxxxxxxxxx_K_xxExxxxxxx
A0A3B6IV26	66	K	xxxxxxExxx_K_xxxxxxxxxx
A0A3B6RL03	236	K	xxxxxxxxxx_K_xxxxxxxKxx
A0A3B6IKB3	92	K	xxxxxxxxxx_K_Axxxxxxxxx
A0A3B6FHU0	136	K	xxxxxxxxxx_K_xxxxxxxxxK
A0A3B6QFT8	297	K	xxxxxxxxxx_K_Dxxxxxxxxx
A0A1D5ZLT0	124	K	xxxxxxxxxx_K_xxExxxxxxx
A0A3B6C2H0	430	K	xxxxxxxxxx_K_Txxxxxxxxx
W5ADS2	6	K	xxxxxxxxxx_K_Txxxxxxxxx
A0A3B6SJU1	505	K	xxxxxxxxxx_K_xxxxxxxKxx
A0A3B6GVN2	218	K	xxxxxxExxx_K_xxxxxxxxxx
A0A3B6PRU7	435	K	xxxxxxxxxx_K_Axxxxxxxxx
A0A3B6IS72	291	K	xxxxxxxxxx_K_Exxxxxxxxx
A0A3B6BXK8	248	K	xxxxxxxxxx_K_xxExxxxxxx
A0A3B6LKD8	1623	K	xxxxxxExxx_K_xxxxxxxxxx
A0A3B6QI23	639	K	xxxxxxxxxx_K_xxxxxxxKxx
A0A3B6PIK5	172	K	xxxxxxxxxE_K_xxxxxxxxxx
A0A3B6RSZ0	256	K	xxxxxxxxxx_K_xxxxxxxxxK
A0A3B6TID0	402	K	xxxxxxxxxx_K_xxExxxxxxx
A0A3B5XXI0	100	K	xxxxxxxxxx_K_Dxxxxxxxxx
A0A3B5YYF4	423	K	xxxxxxExxx_K_xxxxxxxxxx
A0A3B6MLX1	691	K	xxxxxxxxxx_K_Axxxxxxxxx
A0A1D5YIR9	313	K	xxxxxxxxxx_K_xxxxxxxxRx
A0A3B6MVV5	249	K	xxxxxxExxx_K_xxxxxxxxxx
A0A3B5YYW3	1356	K	xxxxxxxxxE_K_xxxxxxxxxx
A0A3B5Z534	27	K	xxxxxxExxx_K_xxxxxxxxxx
P38076	142	K	xxxxxxExxx_K_xxxxxxxxxx
A0A3B5ZU53	82	K	xxxxxxxxxx_K_Txxxxxxxxx
A0A3B6HT09	327	K	xxxxxxExxx_K_xxxxxxxxxx
A0A3B5Z490	557	K	xxxxxxxxxE_K_xxxxxxxxxx
A0A3B6HVK5	243	K	xxxxxxxxxx_K_xxExxxxxxx
A0A3B6EK99	268	K	xxxxxxxxxx_K_xxExxxxxxx
A0A3B6EFP8	191	K	xxxxxxxxxx_K_Exxxxxxxxx
A0A3B6KMZ1	190	K	xxxxxxxxxx_K_Dxxxxxxxxx
A0A3B6JMQ2	239	K	xxxxxxxxxx_K_xxxxxxxKxx
W5HZE9	238	K	xxxxxxExxx_K_xxxxxxxxxx
A0A3B6GUC6	79	K	xxxxxxxxxx_K_Dxxxxxxxxx
A0A3B5Z0F2	168	K	xxxxxxxxxx_K_Exxxxxxxxx
A0A3B6QI83	650	K	xxxxxxxxxx_K_xxxxxxxKxx
A0A3B6ER11	172	K	xxxxxxxxxx_K_Axxxxxxxxx
W5F714	64	K	xxxxxxExxx_K_xxxxxxxxxx
A0A3B6PIC2	485	K	xxxxxxxxxx_K_Exxxxxxxxx
A0A3B6NRY7	62	K	xxxxxxExxx_K_xxxxxxxxxx
A0A3B6GRE3	113	K	xxxxxxxxxx_K_xxxxxxxxxK
A0A3B6TTY3	314	K	xxxxxxxxxE_K_xxxxxxxxxx
A0A3B6HSY5	132	K	xxxxxxExxx_K_xxxxxxxxxx
A0A3B6DK13	55	K	xxxxxxxxxx_K_Axxxxxxxxx
A0A3B6TLW7	253	K	xxxxxxxxxx_K_Axxxxxxxxx
A0A3B6BX04	49	K	xxxxxxxxxx_K_xxxxxxxKxx
A0A3B6MNL5	302	K	xxxxxxExxx_K_xxxxxxxxxx
A0A3B6H0F7	84	K	xxxxxxxxxx_K_xxxxxxxxxK
F2VSI3	121	K	xxxxxxxxxx_K_Axxxxxxxxx
A0A3B6JJL9	138	K	xxxxxxxxxx_K_Axxxxxxxxx
A0A341Q2H7	183	K	xxxxxxxxxx_K_Axxxxxxxxx
A0A1D6D1Q3	119	K	xxxxxxxxxx_K_xxxxxxxKxx
A0A3B6E9I6	471	K	xxxxxxxxxx_K_Dxxxxxxxxx
W5ALC0	364	K	xxxxxxxxxx_K_Axxxxxxxxx
A0A3B5Z350	247	K	xxxxxxxxxx_K_xxExxxxxxx
A0A3B6REN2	392	K	xxxxxxxxxE_K_xxxxxxxxxx
A0A3B6RFR5	132	K	xxxxxxExxx_K_xxxxxxxxxx
Q43210	32	K	xxxxxxxxxx_K_xxxxxxxKxx
A0A3B6NJ39	57	K	xxxxxxExxx_K_xxxxxxxxxx
A0A3B6B140	168	K	xxxxxxxxxx_K_xxxxxxxxRx
A0A3B6IV49	319	K	xxxxxxxxxx_K_xxxxxxxKxx
A0A3B6I1Z9	55	K	xxxxxxxxxx_K_Exxxxxxxxx
A0A3B6I0D3	75	K	xxxxxxxxxx_K_xxExxxxxxx
Q0Q0I7	265	K	xxxxxxxxxx_K_xxxxxxxKxx
A0A3B6JJ96	60	K	xxxxxxxxxx_K_xxExxxxxxx
A0A3B6QJY2	342	K	xxxxxxxxxx_K_Axxxxxxxxx
A0A3B5ZU53	27	K	xxxxxxxxxx_K_Axxxxxxxxx
A0A3B6FHU0	322	K	xxxxxxxxxE_K_xxxxxxxxxx
A0A3B6DF98	285	K	xxxxxxxxxx_K_xxxxxxxxxK
A0A3B5ZZG3	301	K	xxxxxxxxxx_K_xxxxxxxKxx
P41378	263	K	xxxxxxxxxE_K_xxxxxxxxxx
A0A3B6NIR7	351	K	xxxxxxxxxE_K_xxxxxxxxxx
Q5I7K4	113	K	xxxxxxxxxx_K_xxxxxxxxxK
A0A3B6NRF0	402	K	xxxxxxxxxx_K_Txxxxxxxxx
A0A3B6RHR0	279	K	xxxxxxExxx_K_xxxxxxxxxx
W5CY88	90	K	xxxxxxxxxx_K_Txxxxxxxxx
P05151	222	K	xxxxxxxxxE_K_xxxxxxxxxx
A0A3B6I4I5	117	K	xxxxxxxxxx_K_Dxxxxxxxxx
A0A3B6HTI6	355	K	xxxxxxxxxx_K_xxxxxxxxxK
Q6V959	361	K	xxxxxxExxx_K_xxxxxxxxxx
A0A3B5ZU23	245	K	xxxxxxxxxx_K_Axxxxxxxxx
D8L9K9	228	K	xxxxxxxxxx_K_xxExxxxxxx
A0A3B6KUK5	237	K	xxxxxxxxxx_K_xxExxxxxxx
A0A3B6KIF0	68	K	xxxxxxxxxx_K_xxExxxxxxx
A0A3B5XZG5	117	K	xxxxxxxxxE_K_xxxxxxxxxx
A0A3B5YVX0	122	K	xxxxxxxxxx_K_Axxxxxxxxx
A0A3B6GYU6	316	K	xxxxxxxxxx_K_Axxxxxxxxx
A0A3B6QCI7	509	K	xxxxxxxxxx_K_Exxxxxxxxx
A0A3B5ZWA5	92	K	xxxxxxxxxx_K_xxxxxxxxRx
A0A1D6CGH8	57	K	xxxxxxxxxx_K_xxExxxxxxx
A0A1D5UQF7	280	K	xxxxxxxxxx_K_xxxxxxxxRx
A0A3B6R8W0	293	K	xxxxxxxxxx_K_Axxxxxxxxx
[truncated: 1,168 more rows]
