# Supplementary material for: Central Role of Ubiquitination in Wheat Response to CWMV Infection
Source: Viruses. 2022 Aug 16;14(8):1789. doi: 10.3390/v14081789 (PMC9412516; doi:10.3390/v14081789)
Supplement: Supplementary file 1 [file viruses-14-01789-s001.zip › Table S2. all primers used in this study.xls]

## Sheet: Table S1.all primers used in th
	Table S1. All primers were used in this study
	Purpose	Primer name	Sense primer sequence (5'-3')	Anti-sense primer sequence (5'-3')
	used for gene cloning	Ta14-3-3	ATGTCTACCGCTGAGGCAAC	GTGCCCC TCTCCCTCAG GCT
		TaHSP90	ATGGCGACGGAGACCGAGAC	GTCGACC TCCTCCATCT TGCTC
